# Supplementary material for: Combining pangenomics and population genetics finds chromosomal re-arrangements, diversified chromosome segments, copy number variations and transposon polymorphisms in wheat and rye powdery mildew
Source: PLoS Pathog. 2026 Apr 20;22(4):e1013196. doi: 10.1371/journal.ppat.1013196 (PMC13124064; doi:10.1371/journal.ppat.1013196)
Supplement: S2 Appendix — List of isolates used in one or more analyses and details about them. The forma specialis is determined based mostly on the genomic PCA, as in some cases the type of host is not available. Table B. List of eight random isolates used for multiple analyses (1st column) (randomised using random.org). Singletons results for the random eight isolates per population. Table C. List of isolates used in the Mantel test analyses. The B.g. dicocci isolates are completely excluded from these analyses. Table D. CRAQ (Clipping Reveals Assembly Quality) results for reference-free genome assembly evaluation including the accuracy of assembled genomic sequences for the isolates that were sequenced in this study. Table E. Statistics of genomes in Blumeria graminis pangenome. Table F. Pangenome statistics including number of nodes, edges, and the total length of the pangenome. Table G. Whole genome average nucleotide identity (ANI) comparisons, using OrthoANIu tool. Also, mitochondrial genomes are compared, along with genes (CDS). Table H. Number of genes/ORFs in each mitochondrial genome, under two annotation pipelines. Table I. Mating types in the B. graminis pangenome. We blasted the genomes to look for the mating type genes/loci. MAT 1-1-1 corresponds to the gene BgtCHN52_27_00382 in isolate Bgt_CHN_52_27, MAT 1-2-1 corresponds to the gene Bgt-3306 and SLA-2 to the gene Bgt-2805 in isolate Bgt_CHE_96224. Table J. Presence or absence of the characterized AvrPm2 gene BgtE-5845 coming from Bgt_CHE_96224, along with two other genes of the same effector family in the long-read assemblies of the pangenome isolates. The percentage represents the DNA homology between the BgtE-5845 gene that was used as a query in the blast analysis and the assemblies, if no percentage present, then it implies 100% identity. Table K. TE statistics of the B. graminis pangenome using only copies of identified and annotated TEs, using the genome size, and averaging for the size of identified TEs for the vario [file ppat.1013196.s002.xlsx]

## Sheet: Table A
Table A. List of isolates used in one or more analyses and details about them. The forma specialis is determined based mostly on the genomic PCA, as in some cases the type of host is not available.
Isolate Name	Area/Region	Longitude (E)	Latitude (N)	Year of collection	Forma specialis	NCBI BioProject# /SRA Study Accession # / BioSample #	Study	Illumina Data Used	PacBio Data Used	PacBio sequenced in this study
ARG_3_10	Argentina	-62.0815	-32.7179	2016	B.g. tritici	PRJNA625429	Sotiropoulos et al., 2022	Yes	No	No
ARG_3_4	Argentina	-62.0815	-32.7179	2016	B.g. tritici	PRJNA625429	Sotiropoulos et al., 2022	Yes	No	No
ARG_3_5	Argentina	-62.0815	-32.7179	2016	B.g. tritici	PRJNA625429	Sotiropoulos et al., 2022	Yes	No	No
ARG_3_9	Argentina	-62.0815	-32.7179	2016	B.g. tritici	PRJNA625429	Sotiropoulos et al., 2022	Yes	No	No
ARG_4_1	Argentina	-62.0815	-32.7179	2016	B.g. tritici	PRJNA625429	Sotiropoulos et al., 2022	Yes	No	No
ARG_4_2	Argentina	-62.0815	-32.7179	2016	B.g. tritici	PRJNA625429/SAMN14599999	Sotiropoulos et al., 2022	Yes	Yes	Yes
ARG_4_6	Argentina	-62.0815	-32.7179	2016	B.g. tritici	PRJNA625429	Sotiropoulos et al., 2022	Yes	No	No
ARG_4_8	Argentina	-62.0815	-32.7179	2016	B.g. tritici	PRJNA625429	Sotiropoulos et al., 2022	Yes	No	No
AUS_Australian_Isolate	Australia	121	-26	2015	B.g. tritici	PRJNA625429	Müller et al., 2022	Yes	No	No
AUS_CUN3M	Australia	117.24	-31.66	2015	B.g. tritici	PRJNA625429	Müller et al., 2022	Yes	No	No
AUS_FTA	Australia	115.893	-32.0061	2015	B.g. tritici	PRJNA625429	Müller et al., 2022	Yes	No	No
Bgs_S_1201	Switzerland	NA	NA	2004	B.g. secalis	SAMN03897295/PRJNA290428	Mentioned in Menardo et al., 2016 (Supplementary Table 1)	Yes	No	No
Bgs_S_1203	Switzerland	NA	NA	2004	B.g. secalis	SAMN03897296/PRJNA290428	Mentioned in Menardo et al., 2016 (Supplementary Table 1)	Yes	No	No
Bgs_S_1391	Switzerland	NA	NA	2006	B.g. secalis	SAMN03897297/PRJNA290428	Mentioned in Menardo et al., 2016 (Supplementary Table 1)	Yes	No	No
Bgs_S_1400	Switzerland	NA	NA	2006	B.g. secalis	SAMN03897298/PRJNA290428	Mentioned in Menardo et al., 2016 (Supplementary Table 1)	Yes	No	No
Bgs_S_1459 / Bgs_1459	Switzerland	7.683333*	46.316667*	NA	B.g. secalis	SAMN03897294	Mentioned in Menardo et al., 2016 (Supplementary Table 1) and this study	No	Yes	Yes
Bgtl_THUN-12	Poland	19.1451*	51.9194*	2009/2010	B.g. triticale	PRJNA666512/SRP286645	Menardo et al., 2016	No	Yes	No
CHE_07004	Switzerland	8.51596	47.4289	2007	B.g. tritici	SRP062198	Menardo et al., 2016	Yes	No	No
CHE_07224	Switzerland	NA	NA	2007	B.g. tritici	PRJNA625429	Sotiropoulos et al., 2022	Yes	No	No
CHE_07227	Switzerland	NA	NA	2007	B.g. tritici	PRJNA625429	Sotiropoulos et al., 2022	Yes	No	No
CHE_07230	Switzerland	NA	NA	2007	B.g. tritici	PRJNA625429	Müller et al., 2022	Yes	No	No
CHE_07234	Switzerland	NA	NA	2007	B.g. tritici	PRJNA625429	Müller et al., 2022	Yes	No	No
CHE_07298	Switzerland	NA	NA	2007	B.g. tritici	PRJNA625429	Sotiropoulos et al., 2022	Yes	No	No
CHE_10001	Switzerland	8.51596	47.4289	2010	B.g. tritici	PRJNA625429	Müller et al., 2022	Yes	No	No
CHE_94202	Switzerland	8.82583	47.5222	1994	B.g. tritici	SRP062198	Menardo et al., 2016, Müller et al., 2022	Yes	No	No
CHE_96224	Switzerland	8.65583	47.4744	1996	B.g. tritici	SRP062198	Müller et al., 2022	Yes	Yes	No
CHE_96229	Switzerland	8.85972	47.5328	1996	B.g. tritici	PRJNA625429	Sotiropoulos et al., 2022	Yes	No	No
CHE_96249	Switzerland	6.41528	46.5478	1996	B.g. tritici	PRJNA625429	Sotiropoulos et al., 2022	Yes	No	No
CHE_97223	Switzerland	7.24917	47.0669	1997	B.g. tritici	PRJNA625429	Sotiropoulos et al., 2022	Yes	No	No
CHE_97266	Switzerland	6.96639	46.8417	1997	B.g. tritici	PRJNA625429	Sotiropoulos et al., 2022	Yes	No	No
CHE_98013	Switzerland	6.23333	46.3833	1998	B.g. tritici	PRJNA625429	Müller et al., 2022	Yes	No	No
CHE_98230	Switzerland	8.24194	47.2167	1998	B.g. tritici	PRJNA625429	Müller et al., 2022	Yes	No	No
CHE_98250	Switzerland	8.24194	47.2167	1998	B.g. tritici	PRJNA625429	Sotiropoulos et al., 2022	Yes	No	No
CHN_1_19	China	104.679	31.468	2011	B.g. tritici	SRP062198	Bourras et al., 2019	Yes	No	No
CHN_1_25	China	104.679	31.468	2011	B.g. tritici	SRP062198	Praz et al., 2018	Yes	No	No
CHN_1_47	China	104.679	31.468	2011	B.g. tritici	SRP062198	Bourras et al., 2019	No	No	No
CHN_1_62	China	104.679	31.468	2011	B.g. tritici	SRP062198	Bourras et al., 2019	Yes	No	No
CHN_10_40	China	102.706	25.0433	2011	B.g. tritici	SRP062198	Bourras et al., 2019	No	No	No
CHN_10_8	China	102.706	25.0433	2011	B.g. tritici	SRP062198	Praz et al., 2018	Yes	No	No
CHN_11_133	China	112.133	32.017	2011	B.g. tritici	SRP062198	Bourras et al., 2019	Yes	No	No
CHN_11_61	China	112.133	32.017	2011	B.g. tritici	SRP062198	Bourras et al., 2019	No	No	No
CHN_11_99	China	112.133	32.017	2011	B.g. tritici	SRP062198	Bourras et al., 2019	Yes	No	No
CHN_12_24	China	104.895	25.092	2011	B.g. tritici	SRP062198	Bourras et al., 2019	No	No	No
CHN_12_3	China	104.895	25.092	2011	B.g. tritici	SRP062198	Bourras et al., 2019	Yes	No	No
CHN_12_50	China	104.895	25.092	2011	B.g. tritici	SRP062198	Praz et al., 2018	Yes	No	No
CHN_12_82	China	104.895	25.092	2011	B.g. tritici	SRP062198	Bourras et al., 2019	Yes	No	No
CHN_13_37	China	105.935	26.249	2011	B.g. tritici	SRP062198	Bourras et al., 2019	Yes	No	No
CHN_13_50	China	105.935	26.249	2011	B.g. tritici	SRP062198	Bourras et al., 2019	No	No	No
CHN_13_51	China	105.935	26.249	2011	B.g. tritici	SRP062198	Bourras et al., 2019	Yes	No	No
CHN_13_76	China	105.935	26.249	2011	B.g. tritici	SRP062198	Bourras et al., 2019	Yes	No	No
CHN_14_17	China	112.179	34.5146	2011	B.g. tritici	SRP062198	Bourras et al., 2019	No	No	No
CHN_14_32	China	112.179	34.5146	2011	B.g. tritici	SRP062198	Bourras et al., 2019	No	No	No
CHN_15_11	China	113.223	35.2431	2011	B.g. tritici	SRP062198	Bourras et al., 2019	No	No	No
CHN_15_17	China	113.223	35.2431	2011	B.g. tritici	SRP062198	Bourras et al., 2019	Yes	No	No
CHN_15_9	China	113.223	35.2431	2011	B.g. tritici	SRP062198	Praz et al., 2018	Yes	No	No
CHN_17_18	China	115.814	32.89	2011	B.g. tritici	SRP062198	Bourras et al., 2019	Yes	No	No
CHN_17_40	China	115.814	32.89	2011	B.g. tritici	SRP062198/SAMN05590078	Praz et al., 2018	Yes	Yes	Yes
CHN_18_1	China	115.656	34.415	2011	B.g. tritici	SRP062198	Bourras et al., 2019	No	No	No
CHN_18_11	China	115.656	34.415	2011	B.g. tritici	SRP062198	Bourras et al., 2019	Yes	No	No
CHN_18_38	China	115.656	34.415	2011	B.g. tritici	SRP062198	Bourras et al., 2019	No	No	No
CHN_18_45	China	115.656	34.415	2011	B.g. tritici	SRP062198	Bourras et al., 2019	No	No	No
CHN_19_11	China	119.417	32.4	2011	B.g. tritici	SRP062198	Bourras et al., 2019	Yes	No	No
CHN_2_25	China	105.171	31.643	2011	B.g. tritici	SRP062198	Praz et al., 2018	Yes	No	No
CHN_2_39	China	105.171	31.643	2011	B.g. tritici	SRP062198	Bourras et al., 2019	No	No	No
CHN_2_5	China	105.171	31.643	2011	B.g. tritici	SRP062198	Bourras et al., 2019	Yes	No	No
CHN_2_65	China	105.171	31.643	2011	B.g. tritici	SRP062198	Bourras et al., 2019	Yes	No	No
CHN_21_1	China	119.417	32.4	2011	B.g. tritici	SRP062198	Bourras et al., 2019	Yes	No	No
CHN_21_2	China	120.117	33.3833	2011	B.g. tritici	SRP062198	Bourras et al., 2019	Yes	No	No
CHN_21_8	China	119.417	32.4	2011	B.g. tritici	SRP062198	Bourras et al., 2019	Yes	No	No
CHN_24_4	China	119.217	34.6	2011	B.g. tritici	SRP062198	Bourras et al., 2019	No	No	No
CHN_28_9	China	116.964	33.648	2011	B.g. tritici	SRP062198	Bourras et al., 2019	Yes	No	No
CHN_3_1	China	105.389	31.208	2011	B.g. tritici	SRP062198	Bourras et al., 2019	No	No	No
CHN_3_53	China	105.389	31.208	2011	B.g. tritici	SRP062198	Praz et al., 2018	Yes	No	No
CHN_30_1	China	116.983	32.6167	2011	B.g. tritici	SRP062198	Bourras et al., 2019	No	No	No
CHN_34_1	China	117.283	31.8667	2011	B.g. tritici	SRP062198	Bourras et al., 2019	No	No	No
CHN_35_1	China	115.467	38.8667	2011	B.g. tritici	SRP062198	Bourras et al., 2019	Yes	No	No
CHN_35_18	China	115.467	38.8667	2011	B.g. tritici	SRP062198	Bourras et al., 2019	No	No	No
CHN_35_27	China	115.467	38.8667	2011	B.g. tritici	SRP062198	Bourras et al., 2019	No	No	No
CHN_36_3	China	114.99	38.516	2011	B.g. tritici	SRP062198	Bourras et al., 2019	Yes	No	No
CHN_36_70	China	114.99	38.516	2011	B.g. tritici	SRP062198	Praz et al., 2018	Yes	No	No
CHN_37_34	China	114.483	38.0667	2011	B.g. tritici	SRP062198	Bourras et al., 2019	Yes	No	No
CHN_37_37	China	114.483	38.0667	2011	B.g. tritici	SRP062198	Bourras et al., 2019	No	No	No
CHN_37_38	China	114.483	38.0667	2011	B.g. tritici	SRP062198	Bourras et al., 2019	Yes	No	No
CHN_39_1	China	114.483	36.6	2011	B.g. tritici	SRP062198	Bourras et al., 2019	Yes	No	No
CHN_39_19	China	114.483	36.6	2011	B.g. tritici	SRP062198	Bourras et al., 2019	Yes	No	No
CHN_39_5	China	114.483	36.6	2011	B.g. tritici	SRP062198	Bourras et al., 2019	Yes	No	No
CHN_40_2	China	116.983	36.6667	2011	B.g. tritici	SRP062198	Bourras et al., 2019	Yes	No	No
CHN_41_5	China	117.033	35.6	2011	B.g. tritici	SRP062198	Bourras et al., 2019	No	No	No
CHN_44_3	China	116.567	35.4	2011	B.g. tritici	SRP062198	Praz et al., 2018	No	No	No
CHN_45_10	China	105.292	34.7656	2011	B.g. tritici	SRP062198	Praz et al., 2018	Yes	No	No
CHN_45_6	China	105.292	34.7656	2011	B.g. tritici	SRP062198	Praz et al., 2018	Yes	No	No
CHN_46_25	China	105.292	34.7656	2011	B.g. tritici	SRP062198	Praz et al., 2018	No	No	No
CHN_46_30	China	105.292	34.7656	2011	B.g. tritici	SRP062198	Praz et al., 2018	Yes	No	No
CHN_46_31	China	105.292	34.7656	2011	B.g. tritici	SRP062198	Praz et al., 2018	No	No	No
CHN_46_6	China	105.292	34.7656	2011	B.g. tritici	SRP062198	Bourras et al., 2019	No	No	No
CHN_47_1	China	104.767	32.9167	2011	B.g. tritici	SRP062198	Bourras et al., 2019	Yes	No	No
CHN_47_27	China	104.767	32.9167	2011	B.g. tritici	SRP062198	Bourras et al., 2019	No	No	No
CHN_47_3	China	104.767	32.9167	2011	B.g. tritici	SRP062198	Praz et al., 2018	Yes	No	No
CHN_48_18	China	106.022	33.865	2011	B.g. tritici	SRP062198	Praz et al., 2018	No	No	No
CHN_48_23	China	106.022	33.865	2011	B.g. tritici	SRP062198	Bourras et al., 2019	No	No	No
CHN_48_28	China	106.022	33.865	2011	B.g. tritici	SRP062198	Bourras et al., 2019	No	No	No
CHN_49_1	China	81.3167	43.9167	2011	B.g. tritici	SRP062198	Bourras et al., 2019	Yes	No	No
CHN_5_112	China	107.75	34.2833	2011	B.g. tritici	SRP062198	Bourras et al., 2019	Yes	No	No
CHN_5_36	China	107.75	34.2833	2011	B.g. tritici	SRP062198	Bourras et al., 2019	Yes	No	No
CHN_5_83	China	107.75	34.2833	2011	B.g. tritici	SRP062198	Praz et al., 2018	Yes	No	No
CHN_5_93	China	107.75	34.2833	2011	B.g. tritici	SRP062198	Bourras et al., 2019	Yes	No	No
CHN_50_2	China	81.3167	43.9167	2011	B.g. tritici	SRP062198	Bourras et al., 2019	Yes	No	No
CHN_51_3	China	83.1478	43.4511	2011	B.g. tritici	SRP062198	Bourras et al., 2019	Yes	No	No
CHN_52_27	China	87.9333	44.1333	2011	B.g. tritici	SRP062198/SAMN05590086	Praz et al., 2018	No	Yes	Yes
CHN_6_21	China	107.7	34.4114	2011	B.g. tritici	SRP062198	Bourras et al., 2019	No	No	No
CHN_6_6	China	107.7	34.4114	2011	B.g. tritici	SRP062198	Bourras et al., 2019	Yes	No	No
CHN_6_69	China	107.7	34.4114	2011	B.g. tritici	SRP062198	Praz et al., 2018	Yes	No	No
CHN_7_8	China	108.214	34.158	2011	B.g. tritici	SRP062198	Praz et al., 2018	Yes	No	No
CHN_8_9	China	98.6	24.45	2011	B.g. tritici	SRP062198	Bourras et al., 2019	No	No	No
CHN_9_10	China	98.6	24.45	2011	B.g. tritici	SRP062198	Bourras et al., 2019	No	No	No
CHN_9_2	China	98.6	24.45	2011	B.g. tritici	SRP062198	Bourras et al., 2019	Yes	No	No
CHN_9_43	China	98.6	24.45	2011	B.g. tritici	SRP062198	Bourras et al., 2019	No	No	No
CHN_E21	China	116.383	39.9167	2011	B.g. tritici	SRP062198	Bourras et al., 2019	Yes	No	No
CHN_GZ_10	China	106.633	26.65	2013	B.g. tritici	SRP062198	Bourras et al., 2019	Yes	No	No
CHN_GZ_12	China	106.633	26.65	2013	B.g. tritici	SRP062198	Bourras et al., 2019	No	No	No
CHN_GZ_6	China	106.633	26.65	2013	B.g. tritici	SRP062198	Bourras et al., 2019	Yes	No	No
CHN_HB_13	China	112.133	32.017	2013	B.g. tritici	SRP062198	Bourras et al., 2019	Yes	No	No
CHN_HB_21	China	112.75	32.1333	2013	B.g. tritici	SRP062198	Bourras et al., 2019	Yes	No	No
CHN_HB_22	China	111.653	32.264	2013	B.g. tritici	SRP062198	Bourras et al., 2019	Yes	No	No
CHN_HB_24	China	111.653	32.264	2013	B.g. tritici	SRP062198	Bourras et al., 2019	Yes	No	No
CHN_HB_4	China	112.133	32.017	2013	B.g. tritici	SRP062198	Bourras et al., 2019	No	No	No
CHN_HG_1	China	114.8	30.45	2013	B.g. tritici	SRP062198	Bourras et al., 2019	Yes	No	No
CHN_NJ_16	China	105.062	29.5835	2013	B.g. tritici	SRP062198	Bourras et al., 2019	No	No	No
CHN_NZ_1	China	111.839	31.7746	2013	B.g. tritici	SRP062198	Praz et al., 2018	No	No	No
CHN_SC_12	China	104.066	30.657	2013	B.g. tritici	SRP062198	Bourras et al., 2019	Yes	No	No
CHN_SD_3	China	117.087	36.2004	2013	B.g. tritici	SRP062198	Bourras et al., 2019	Yes	No	No
CHN_SD_4	China	117.087	36.2004	2013	B.g. tritici	SRP062198	Bourras et al., 2019	No	No	No
CHN_SD_5	China	117.087	36.2004	2013	B.g. tritici	SRP062198	Praz et al., 2018	Yes	No	No
EGY_Bgt_02_03	Egypt	31.697	26.5595	2015/2016	B.g. tritici	PRJNA842085/SRP377811	Kloppe et al., 2023	Yes	No	No
EGY_Bgt_02_05	Egypt	31.5759	30.6019	2015/2016	B.g. tritici	PRJNA842085/SRP377811	Kloppe et al., 2023	Yes	No	No
EGY_Bgt_02_12	Egypt	30.7637	28.087	2015/2016	B.g. tritici	PRJNA842085/SRP377811	Kloppe et al., 2023	Yes	No	No
EGY_Bgt_02_19	Egypt	32.7143	26.154	2015/2016	B.g. tritici	PRJNA842085/SRP377811	Kloppe et al., 2023	Yes	No	No
EGY_Bgt_03_02	Egypt	32.7143	26.154	2015/2016	B.g. tritici	PRJNA842085/SRP377811	Kloppe et al., 2023	Yes	No	No
EGY_Bgt_03_05	Egypt	29.91	31.2001	2015/2016	B.g. tritici	PRJNA842085/SRP377811	Kloppe et al., 2023	Yes	No	No
EGY_Bgt_03_06	Egypt	32.7143	26.154	2015/2016	B.g. tritici	PRJNA842085/SRP377811	Kloppe et al., 2023	Yes	No	No
EGY_Bgt_03_07	Egypt	32.7143	26.154	2015/2016	B.g. tritici	PRJNA842085/SRP377811	Kloppe et al., 2023	Yes	No	No
EGY_Bgt_03_09	Egypt	30.9391	31.1086	2015/2016	B.g. tritici	PRJNA842085/SRP377811	Kloppe et al., 2023	Yes	No	No
EGY_Bgt_03_24	Egypt	30.7637	28.087	2015/2016	B.g. tritici	PRJNA842085/SRP377811	Kloppe et al., 2023	Yes	No	No
EGY_Bgt_04_02	Egypt	32.7143	26.154	2015/2016	B.g. tritici	PRJNA842085/SRP377811	Kloppe et al., 2023	Yes	No	No
EGY_Bgt_04_04	Egypt	31.697	26.5595	2015/2016	B.g. tritici	PRJNA842085/SRP377811	Kloppe et al., 2023	Yes	No	No
EGY_Bgt_04_07	Egypt	30.9391	31.1086	2015/2016	B.g. tritici	PRJNA842085/SRP377811	Kloppe et al., 2023	Yes	No	No
EGY_Bgt_04_14	Egypt	30.7637	28.087	2015/2016	B.g. tritici	PRJNA842085/SRP377811	Kloppe et al., 2023	Yes	No	No
EGY_Bgt_04_15	Egypt	31.4921	31.1658	2015/2016	B.g. tritici	PRJNA842085/SRP377811	Kloppe et al., 2023	Yes	No	No
EGY_Bgt_04_16	Egypt	32.7143	26.154	2015/2016	B.g. tritici	PRJNA842085/SRP377811	Kloppe et al., 2023	Yes	No	No
EGY_Bgt_04_18	Egypt	30.9391	31.1086	2015/2016	B.g. tritici	PRJNA842085/SRP377811	Kloppe et al., 2023	Yes	No	No
EGY_Bgt_05_10	Egypt	30.9391	31.1086	2015/2016	B.g. tritici	PRJNA842085/SRP377811	Kloppe et al., 2023	Yes	No	No
EGY_Bgt_05_11	Egypt	30.7637	28.087	2015/2016	B.g. tritici	PRJNA842085/SRP377811	Kloppe et al., 2023	Yes	No	No
EGY_Bgt_05_12	Egypt	31.697	26.5595	2015/2016	B.g. tritici	PRJNA842085/SRP377811	Kloppe et al., 2023	Yes	No	No
EGY_Bgt_05_13	Egypt	29.91	31.2001	2015/2016	B.g. tritici	PRJNA842085/SRP377811	Kloppe et al., 2023	Yes	No	No
EGY_Bgt_05_17	Egypt	32.7143	26.154	2015/2016	B.g. tritici	PRJNA842085/SRP377811	Kloppe et al., 2023	Yes	No	No
EGY_Bgt_05_18	Egypt	30.9391	31.1086	2015/2016	B.g. tritici	PRJNA842085/SRP377811	Kloppe et al., 2023	Yes	No	No
EGY_Bgt_05_24	Egypt	31.4921	31.1658	2015/2016	B.g. tritici	PRJNA842085/SRP377811	Kloppe et al., 2023	Yes	No	No
EGY_Bgt_06_18	Egypt	31.697	26.5595	2015/2016	B.g. tritici	PRJNA842085/SRP377811	Kloppe et al., 2023	Yes	No	No
EGY_Bgt_07_13	Egypt	31.697	26.5595	2015/2016	B.g. tritici	PRJNA842085/SRP377811	Kloppe et al., 2023	Yes	No	No
EGY_Bgt_07_15	Egypt	29.91	31.2001	2015/2016	B.g. tritici	PRJNA842085/SRP377811	Kloppe et al., 2023	Yes	No	No
EGY_Bgt_07_16	Egypt	31.697	26.5595	2015/2016	B.g. tritici	PRJNA842085/SRP377811	Kloppe et al., 2023	Yes	No	No
EGY_Bgt_07_17	Egypt	31.5759	30.6019	2015/2016	B.g. tritici	PRJNA842085/SRP377811	Kloppe et al., 2023	Yes	No	No
EGY_Bgt_07_18	Egypt	31.4921	31.1658	2015/2016	B.g. tritici	PRJNA842085/SRP377811	Kloppe et al., 2023	Yes	No	No
EGY_Bgt_07_19	Egypt	31.697	26.5595	2015/2016	B.g. tritici	PRJNA842085/SRP377811	Kloppe et al., 2023	Yes	No	No
EGY_Bgt_07_20	Egypt	32.7143	26.154	2015/2016	B.g. tritici	PRJNA842085/SRP377811	Kloppe et al., 2023	Yes	No	No
EGY_Bgt_07_21	Egypt	32.7143	26.154	2015/2016	B.g. tritici	PRJNA842085/SRP377811	Kloppe et al., 2023	Yes	No	No
EGY_Bgt_07_22	Egypt	31.4921	31.1658	2015/2016	B.g. tritici	PRJNA842085/SRP377811	Kloppe et al., 2023	Yes	No	No
EGY_Bgt_07_23	Egypt	29.91	31.2001	2015/2016	B.g. tritici	PRJNA842085/SRP377811	Kloppe et al., 2023	Yes	No	No
EGY_Bgt_07_24	Egypt	31.697	26.5595	2015/2016	B.g. tritici	PRJNA842085/SRP377811	Kloppe et al., 2023	Yes	No	No
EGY_Bgt_08_02	Egypt	32.7143	26.154	2015/2016	B.g. tritici	PRJNA842085/SRP377811	Kloppe et al., 2023	Yes	No	No
EGY_Bgt_08_03	Egypt	31.4921	31.1658	2015/2016	B.g. tritici	PRJNA842085/SRP377811	Kloppe et al., 2023	Yes	No	No
EGY_Bgt_08_04	Egypt	31.697	26.5595	2015/2016	B.g. tritici	PRJNA842085/SRP377811	Kloppe et al., 2023	Yes	No	No
EGY_Bgt_08_05	Egypt	29.91	31.2001	2015/2016	B.g. tritici	PRJNA842085/SRP377811	Kloppe et al., 2023	Yes	No	No
EGY_Bgt_08_06	Egypt	30.9391	31.1086	2015/2016	B.g. tritici	PRJNA842085/SRP377811	Kloppe et al., 2023	Yes	No	No
EGY_Bgt_08_07	Egypt	31.5759	30.6019	2015/2016	B.g. tritici	PRJNA842085/SRP377811	Kloppe et al., 2023	Yes	No	No
EGY_Bgt_08_08	Egypt	29.91	31.2001	2015/2016	B.g. tritici	PRJNA842085/SRP377811	Kloppe et al., 2023	Yes	No	No
EGY_Bgt_08_09	Egypt	30.9391	31.1086	2015/2016	B.g. tritici	PRJNA842085/SRP377811	Kloppe et al., 2023	Yes	No	No
EGY_Bgt_08_16	Egypt	30.9391	31.1086	2015/2016	B.g. tritici	PRJNA842085/SRP377811	Kloppe et al., 2023	Yes	No	No
EGY_Bgt_08_17	Egypt	29.91	31.2001	2015/2016	B.g. tritici	PRJNA842085/SRP377811	Kloppe et al., 2023	Yes	No	No
EGY_Bgt_08_18	Egypt	29.91	31.2001	2015/2016	B.g. tritici	PRJNA842085/SRP377811	Kloppe et al., 2023	Yes	No	No
EGY_Bgt_08_19	Egypt	29.91	31.2001	2015/2016	B.g. tritici	PRJNA842085/SRP377811	Kloppe et al., 2023	Yes	No	No
EGY_Bgt_08_20	Egypt	30.9391	31.1086	2015/2016	B.g. tritici	PRJNA842085/SRP377811	Kloppe et al., 2023	Yes	No	No
FRA_ASOSAN_95_9	France	NA	NA	1995	B.g. tritici	PRJNA625429	Sotiropoulos et al., 2022	Yes	No	No
FRA_B_STONE_95_45	France	NA	NA	1995	B.g. tritici	PRJNA625429	Sotiropoulos et al., 2022	Yes	No	No
FRA_M_DOVE_94_10	France	NA	NA	1994	B.g. tritici	PRJNA625429	Sotiropoulos et al., 2022	Yes	No	No
FRA_MERCIA_COKER_98_25	France	NA	NA	1998	B.g. tritici	PRJNA625429	Sotiropoulos et al., 2022	Yes	No	No
FRA_MISSION_96_19	France	NA	NA	1996	B.g. tritici	PRJNA625429	Sotiropoulos et al., 2022	Yes	No	No
FRA_SYROS_2000.15	France	NA	NA	2000	B.g. tritici	PRJNA625429	Sotiropoulos et al., 2022	Yes	No	No
FRA_SYROS_95.54	France	NA	NA	1995	B.g. tritici	PRJNA625429	Sotiropoulos et al., 2022	No	No	No
GBR_FEL_09	UK	NA	NA	NA	B.g. tritici	PRJNA625429	Sotiropoulos et al., 2022	No	No	No
GBR_JIW11	UK	NA	NA	NA	B.g. tritici	PRJNA625429	Sotiropoulos et al., 2022	Yes	No	No
GBR_JIW2	UK	NA	NA	NA	B.g. tritici	SRP062198	Sotiropoulos et al., 2022	Yes	No	No
GBR_JIW48	UK	NA	NA	NA	B.g. tritici	PRJNA625429	Sotiropoulos et al., 2022	Yes	No	No
GBR_WC1110	UK	NA	NA	NA	B.g. tritici	PRJNA625429	Sotiropoulos et al., 2022	Yes	No	No
IRN_ARD_2	Iran	47.75	39.5833	2018	B.g. tritici	PRJNA625429	Kunz et al., 2023	Yes	No	No
IRN_ARD_3	Iran	47.75	39.5833	2018	B.g. tritici	PRJNA625429	Kunz et al., 2023	Yes	No	No
IRN_FAZ_1	Iran	54.729	36.9987	2018	B.g. tritici	PRJNA625429	Kunz et al., 2023	Yes	No	No
IRN_FAZ_2	Iran	54.7376	37.1076	2018	B.g. tritici	PRJNA625429	Kunz et al., 2023	Yes	No	No
IRN_GOR_1	Iran	54.4101	36.8991	2018	B.g. tritici	PRJNA625429	Kunz et al., 2023	Yes	No	No
IRN_GOR_2	Iran	54.4101	36.8991	2018	B.g. tritici	PRJNA625429/SAMN14600034	Kunz et al., 2023	Yes	Yes	Yes
IRN_GOR_3	Iran	54.4101	36.8991	2018	B.g. tritici	PRJNA625429	Kunz et al., 2023	Yes	No	No
IRN_GOR_4	Iran	54.4101	36.8991	2018	B.g. tritici	PRJNA625429	Kunz et al., 2023	Yes	No	No
IRN_GOR_5	Iran	54.4101	36.8991	2018	B.g. tritici	PRJNA625429	Kunz et al., 2023	Yes	No	No
IRN_GOR_6	Iran	54.4101	36.8991	2018	B.g. tritici	PRJNA625429	Kunz et al., 2023	Yes	No	No
ISR_1	Israel	35.5968	33.1299	1990	B.g. tritici	PRJNA625429	Sotiropoulos et al., 2022	No	No	No
ISR_103	Israel	35.5362	32.9332	1990	B.g. tritici	SRP062198	Menardo et al., 2016	Yes	No	No
ISR_106	Israel	34.5074	31.4807	1990	B.g. tritici	PRJNA625429	Sotiropoulos et al., 2022	No	No	No
ISR_107	Israel	34.5074	31.4807	1990	B.g. tritici	PRJNA625429	Sotiropoulos et al., 2022	No	No	No
ISR_113	Israel	35.5362	32.9332	1990	B.g. tritici	PRJNA625429	Sotiropoulos et al., 2022	Yes	No	No
ISR_13	Israel	35.5968	33.1299	1990	B.g. tritici	PRJNA625429	Sotiropoulos et al., 2022	Yes	No	No
ISR_15	Israel	35.1803	32.897	1990	B.g. tritici	SRP062198	Menardo et al., 2016	Yes	No	No
ISR_20	Israel	35.4935	32.4715	1991	B.g. tritici	PRJNA625429	Sotiropoulos et al., 2022	No	No	No
ISR_202	Israel	35.0236	32.7598	2010	B.g. dicocci	PRJNA625429	Sotiropoulos et al., 2022	Yes	No	No
ISR_203	Israel	35.5546	32.862	2010	B.g. dicocci	PRJNA625429	Sotiropoulos et al., 2022	Yes	No	No
ISR_204	Israel	35.1305	32.8743	2010	B.g. tritici	SRP062198	Menardo et al., 2016	Yes	No	No
ISR_205	Israel	34.6889	31.7466	2010	B.g. tritici	PRJNA625429	Sotiropoulos et al., 2022	Yes	No	No
ISR_206	Israel	35.0452	31.6747	2010	B.g. dicocci	PRJNA625429	Sotiropoulos et al., 2022	Yes	No	No
ISR_207	Israel	35.0315	31.7844	2010	B.g. dicocci	SRP062198	Menardo et al., 2016	Yes	No	No
ISR_208	Israel	35.4117	32.5064	2010	B.g. tritici	SRP062198	Menardo et al., 2016	Yes	No	No
ISR_209	Israel	35.4414	32.4347	2010	B.g. dicocci	SRP062198	Menardo et al., 2016	Yes	No	No
ISR_210	Israel	35.3422	32.6227	2010	B.g. dicocci	PRJNA625429	Sotiropoulos et al., 2022	Yes	No	No
ISR_211	Israel	35.428	32.4546	2010	B.g. dicocci	PRJNA625429/SAMN14600050	Sotiropoulos et al., 2022	Yes	Yes	Yes
ISR_212	Israel	35.0236	31.9234	2010	B.g. dicocci	PRJNA625429	Sotiropoulos et al., 2022	Yes	No	No
ISR_214	Israel	35.1058	32.9382	2010	B.g. tritici	PRJNA625429	Sotiropoulos et al., 2022	Yes	No	No
ISR_215	Israel	35.0271	32.4775	2010	B.g. tritici	SRP062198	Menardo et al., 2016	Yes	No	No
ISR_216	Israel	35.0043	32.462	2010	B.g. tritici	PRJNA625429	Sotiropoulos et al., 2022	Yes	No	No
ISR_217	Israel	35.0971	32.7676	2010	B.g. tritici	SRP062198	Menardo et al., 2016	Yes	No	No
ISR_218	Israel	35.1052	32.7706	2010	B.g. tritici	PRJNA625429	Sotiropoulos et al., 2022	Yes	No	No
ISR_219	Israel	34.7506	31.7954	2010	B.g. tritici	PRJNA625429	Sotiropoulos et al., 2022	Yes	No	No
ISR_220	Israel	35.0011	32.7201	2010	B.g. dicocci	SRP062198	Menardo et al., 2016	Yes	No	No
ISR_29	Israel	35.4935	32.4715	1990	B.g. tritici	PRJNA625429	Sotiropoulos et al., 2022	No	No	No
ISR_30p	Israel	34.6064	31.6158	1991	B.g. tritici	PRJNA625429	Sotiropoulos et al., 2022	Yes	No	No
ISR_30w	Israel	34.6064	31.6158	1991	B.g. tritici	PRJNA625429	Sotiropoulos et al., 2022	No	No	No
ISR_37	Israel	34.5074	31.4807	1990	B.g. tritici	PRJNA625429	Sotiropoulos et al., 2022	No	No	No
ISR_43	Israel	34.861	31.8133	1991	B.g. tritici	PRJNA625429	Sotiropoulos et al., 2022	Yes	No	No
ISR_50	Israel	34.5074	31.4807	1990	B.g. tritici	PRJNA625429	Sotiropoulos et al., 2022	Yes	No	No
PAL_52 / ISR_52	Palestine	34.3482	31.419	1990	B.g. tritici	PRJNA625429	Sotiropoulos et al., 2022	Yes	No	No
ISR_58	Israel	35.5362	32.9332	1990	B.g. dicocci	SRP062198	Menardo et al., 2016	Yes	No	No
ISR_6	Israel	35.5968	33.1299	1990	B.g. tritici	PRJNA625429	Sotiropoulos et al., 2022	No	No	No
ISR_63	Israel	35.424	32.498	1990	B.g. dicocci	SRP062198	Menardo et al., 2016	Yes	No	No
ISR_66	Israel	35.5362	32.9332	1990	B.g. dicocci	SRP062198	Menardo et al., 2016	Yes	No	No
ISR_67	Israel	34.8705	31.3774	1990	B.g. tritici	PRJNA625429	Sotiropoulos et al., 2022	Yes	No	No
ISR_7	Israel	35.5968	33.1299	1990	B.g. tritici	SRP062198	Menardo et al., 2016	Yes	Yes	No
ISR_70	Israel	34.4915	31.4197	1990	B.g. tritici	SRP062198	Menardo et al., 2016	Yes	No	No
ISR_8	Israel	35.5968	33.1299	1990	B.g. tritici	SRP062198	Menardo et al., 2016	Yes	No	No
ISR_9	Israel	35.5968	33.1299	1990	B.g. tritici	PRJNA625429	Sotiropoulos et al., 2022	Yes	No	No
ISR_94	Israel	35.4935	32.4715	1990	B.g. tritici	PRJNA625429	Sotiropoulos et al., 2022	Yes	No	No
ISR_96	Israel	34.6889	31.6669	1990	B.g. tritici	PRJNA625429	Sotiropoulos et al., 2022	No	No	No
ISR_97	Israel	34.6889	31.6669	1990	B.g. tritici	SRP062198	Menardo et al., 2016	Yes	No	No
ISR_Bgt_07_11	Israel	34.6141	31.6163	1991	B.g. tritici	PRJNA842085/SRP377811	Kloppe et al., 2023	Yes	No	No
ISR_Bgt_07_12	Israel	35.5017	32.4699	1990	B.g. tritici	PRJNA842085/SRP377811	Kloppe et al., 2023	Yes	No	No
ISR_Bgt_07_14	Israel	35.0059	32.4624	2010	B.g. tritici	PRJNA842085/SRP377811	Kloppe et al., 2023	Yes	No	No
ISR_Bgt_08_21	Israel	35.6075	33.1164	1990	B.g. tritici	PRJNA842085/SRP377811	Kloppe et al., 2023	Yes	No	No
ISR_Bgt_08_22	Israel	34.8292	31.9999	1990	B.g. tritici	PRJNA842085/SRP377811	Kloppe et al., 2023	Yes	No	No
ISR_Bgt_08_23	Israel	35.3375	32.2871	2010	B.g. tritici	PRJNA842085/SRP377811	Kloppe et al., 2023	Yes	No	No
ISR_Bgt_08_24	Israel	34.7281	31.7965	2010	B.g. tritici	PRJNA842085/SRP377811	Kloppe et al., 2023	Yes	No	No
ISR_KU	Israel	34.5233	31.305	2017	B.g. tritici	PRJNA625429	Sotiropoulos et al., 2022	Yes	No	No
JPN_2440813_a	Japan	141.5	43.0667	2019	B.g. tritici	PRJNA625429	Sotiropoulos et al., 2022	Yes	No	No
JPN_2440813_aii	Japan	141.5	43.0667	2019	B.g. tritici	PRJNA625429	Sotiropoulos et al., 2022	Yes	No	No
JPN_CHI_79a	Japan	143.067	42.8833	2019	B.g. tritici	PRJNA625429	Sotiropoulos et al., 2022	Yes	No	No
JPN_CHI_79b	Japan	143.067	42.8833	2019	B.g. tritici	PRJNA625429	Sotiropoulos et al., 2022	Yes	No	No
JPN_CHIKARA	Japan	139.55	35.4042	2015	B.g. tritici	PRJNA625429/SAMN14600069	This study, Sotiropoulos et al., 2022	Yes	Yes	Yes
JPN_MEK_13a	Japan	143.067	42.8833	2019	B.g. tritici	PRJNA625429	Sotiropoulos et al., 2022	Yes	No	No
JPN_MEK_13b	Japan	143.067	42.8833	2019	B.g. tritici	PRJNA625429	Sotiropoulos et al., 2022	Yes	No	No
JPN_MEK_13c	Japan	143.067	42.8833	2019	B.g. tritici	PRJNA625429	Sotiropoulos et al., 2022	Yes	No	No
JPN_MEK_2b	Japan	143.067	42.8833	2019	B.g. tritici	PRJNA625429	Sotiropoulos et al., 2022	Yes	No	No
JPN_MEK_2c	Japan	143.067	42.8833	2019	B.g. tritici	PRJNA625429	Sotiropoulos et al., 2022	Yes	No	No
JPN_SHIHO	Japan	139.55	35.4042	2015	B.g. tritici	PRJNA625429	Müller et al., 2022	No	No	No
KAZ_1a	Kazakhstan	64.4525	53.8667	2018	B.g. tritici	PRJNA625429	Sotiropoulos et al., 2022	Yes	No	No
KAZ_1b	Kazakhstan	64.4525	53.8667	2018	B.g. tritici	PRJNA625429	Sotiropoulos et al., 2022	Yes	No	No
KAZ_2	Kazakhstan	64.4525	53.8667	2018	B.g. tritici	PRJNA625429	Sotiropoulos et al., 2022	Yes	No	No
POL_1	Poland	16.5819	51.8503	2017	B.g. tritici	PRJNA625429	Sotiropoulos et al., 2022	Yes	No	No
POL_3	Poland	17.1611	51.8653	2018	B.g. tritici	PRJNA625429	Sotiropoulos et al., 2022	Yes	No	No
POL_5	Poland	18.1328	50.1567	2018	B.g. tritici	PRJNA625429	Sotiropoulos et al., 2022	Yes	No	No
POL_6	Poland	18.8646	54.0586	2018	B.g. tritici	PRJNA625429	Sotiropoulos et al., 2022	Yes	No	No
RUS_Bgt_01_06	Russia	39.6091	47.2922	2017	B.g. tritici	PRJNA842085/SRP377811	Kloppe et al., 2023	Yes	No	No
RUS_Bgt_01_12	Russia	62.0784	53.5101	2018	B.g. tritici	PRJNA842085/SRP377811	Kloppe et al., 2023	Yes	No	No
RUS_Bgt_01_21	Russia	65.059389	55.150016	2018	B.g. tritici	PRJNA842085/SRP377811	Kloppe et al., 2023	Yes	No	No
RUS_Bgt_01_22	Russia	60.445891	54.569907	2018	B.g. tritici	PRJNA842085/SRP377811	Kloppe et al., 2023	Yes	No	No
RUS_Bgt_01_23	Russia	62.0784	53.5101	2018	B.g. tritici	PRJNA842085/SRP377811	Kloppe et al., 2023	Yes	No	No
RUS_Bgt_01_24	Russia	65.059389	55.150016	2018	B.g. tritici	PRJNA842085/SRP377811	Kloppe et al., 2023	Yes	No	No
RUS_Bgt_02_06	Russia	62.0784	53.5101	2018	B.g. tritici	PRJNA842085/SRP377811	Kloppe et al., 2023	Yes	No	No
RUS_Bgt_02_07	Russia	65.059389	55.150016	2018	B.g. tritici	PRJNA842085/SRP377811	Kloppe et al., 2023	Yes	No	No
RUS_Bgt_02_08	Russia	60.445891	54.569907	2018	B.g. tritici	PRJNA842085/SRP377811	Kloppe et al., 2023	Yes	No	No
RUS_Bgt_02_11	Russia	39.6091	47.2922	2017	B.g. tritici	PRJNA842085/SRP377811	Kloppe et al., 2023	Yes	No	No
RUS_Bgt_02_15	Russia	39.6091	47.2922	2017	B.g. tritici	PRJNA842085/SRP377811	Kloppe et al., 2023	Yes	No	No
RUS_Bgt_02_22	Russia	39.6091	47.2922	2017	B.g. tritici	PRJNA842085/SRP377811	Kloppe et al., 2023	Yes	No	No
RUS_Bgt_02_24	Russia	62.0784	53.5101	2018	B.g. tritici	PRJNA842085/SRP377811	Kloppe et al., 2023	Yes	No	No
RUS_Bgt_03_04	Russia	60.445891	54.569907	2018	B.g. tritici	PRJNA842085/SRP377811	Kloppe et al., 2023	Yes	No	No
RUS_Bgt_03_15	Russia	60.445891	54.569907	2018	B.g. tritici	PRJNA842085/SRP377811	Kloppe et al., 2023	Yes	No	No
RUS_Bgt_03_21	Russia	62.0784	53.5101	2018	B.g. tritici	PRJNA842085/SRP377811	Kloppe et al., 2023	Yes	No	No
RUS_Bgt_03_22	Russia	39.6091	47.2922	2017	B.g. tritici	PRJNA842085/SRP377811	Kloppe et al., 2023	Yes	No	No
RUS_Bgt_04_11	Russia	62.0784	53.5101	2018	B.g. tritici	PRJNA842085/SRP377811	Kloppe et al., 2023	Yes	No	No
RUS_Bgt_04_12	Russia	39.6091	47.2922	2017	B.g. tritici	PRJNA842085/SRP377811	Kloppe et al., 2023	Yes	No	No
RUS_Bgt_04_13	Russia	60.445891	54.569907	2018	B.g. tritici	PRJNA842085/SRP377811	Kloppe et al., 2023	Yes	No	No
RUS_Bgt_04_20	Russia	60.445891	54.569907	2018	B.g. tritici	PRJNA842085/SRP377811	Kloppe et al., 2023	Yes	No	No
RUS_Bgt_04_21	Russia	60.445891	54.569907	2018	B.g. tritici	PRJNA842085/SRP377811	Kloppe et al., 2023	Yes	No	No
RUS_Bgt_05_08	Russia	39.0379	45.1095	2017	B.g. tritici	PRJNA842085/SRP377811	Kloppe et al., 2023	Yes	No	No
RUS_Bgt_05_16	Russia	62.0784	53.5101	2018	B.g. tritici	PRJNA842085/SRP377811	Kloppe et al., 2023	Yes	No	No
RUS_Bgt_05_19	Russia	39.6091	47.2922	2017	B.g. tritici	PRJNA842085/SRP377811	Kloppe et al., 2023	Yes	No	No
RUS_Bgt_05_21	Russia	62.0784	53.5101	2018	B.g. tritici	PRJNA842085/SRP377811	Kloppe et al., 2023	Yes	No	No
RUS_Bgt_05_23	Russia	60.445891	54.569907	2018	B.g. tritici	PRJNA842085/SRP377811	Kloppe et al., 2023	Yes	No	No
RUS_Bgt_06_03	Russia	60.445891	54.569907	2018	B.g. tritici	PRJNA842085/SRP377811	Kloppe et al., 2023	Yes	No	No
RUS_Bgt_06_04	Russia	62.0784	53.5101	2018	B.g. tritici	PRJNA842085/SRP377811	Kloppe et al., 2023	Yes	No	No
RUS_Bgt_06_06	Russia	60.445891	54.569907	2018	B.g. tritici	PRJNA842085/SRP377811	Kloppe et al., 2023	Yes	No	No
RUS_Bgt_06_07	Russia	60.445891	54.569907	2018	B.g. tritici	PRJNA842085/SRP377811	Kloppe et al., 2023	Yes	No	No
RUS_Bgt_06_08	Russia	60.445891	54.569907	2018	B.g. tritici	PRJNA842085/SRP377811	Kloppe et al., 2023	Yes	No	No
RUS_Bgt_06_09	Russia	60.445891	54.569907	2018	B.g. tritici	PRJNA842085/SRP377811	Kloppe et al., 2023	Yes	No	No
RUS_Bgt_06_11	Russia	39.6091	47.2922	2017	B.g. tritici	PRJNA842085/SRP377811	Kloppe et al., 2023	Yes	No	No
RUS_C1	Russia	62.3697	57.6853	2018	B.g. tritici	PRJNA625429	Sotiropoulos et al., 2022	Yes	No	No
RUS_K2	Russia	67.6914	55.2544	2018	B.g. tritici	PRJNA625429	Sotiropoulos et al., 2022	Yes	No	No
RUS_O1a	Russia	73.3667	54.9833	2018	B.g. tritici	PRJNA625429	Sotiropoulos et al., 2022	Yes	No	No
RUS_O1b	Russia	73.3667	54.9833	2018	B.g. tritici	PRJNA625429	Sotiropoulos et al., 2022	Yes	No	No
TUR_1a	Turkey	30.4	40.7833	2018	B.g. tritici	PRJNA625429	Sotiropoulos et al., 2022	Yes	No	No
TUR_1b	Turkey	30.4	40.7833	2018	B.g. tritici	PRJNA625429	Sotiropoulos et al., 2022	Yes	No	No
TUR_1c	Turkey	30.4	40.7833	2018	B.g. tritici	PRJNA625429	Sotiropoulos et al., 2022	Yes	No	No
TUR_Bgt_01_01	Turkey	30.5509	39.8022	2017	B.g. tritici	PRJNA842085/SRP377811	Kloppe et al., 2023	Yes	No	No
TUR_Bgt_01_02	Turkey	27.0565	38.6069	2018	B.g. tritici	PRJNA842085/SRP377811	Kloppe et al., 2023	Yes	No	No
TUR_Bgt_01_03	Turkey	26.5491	41.6597	2017	B.g. tritici	PRJNA842085/SRP377811	Kloppe et al., 2023	Yes	No	No
TUR_Bgt_01_04	Turkey	35.3841	36.9541	2017	B.g. tritici	PRJNA842085/SRP377811	Kloppe et al., 2023	Yes	No	No
TUR_Bgt_01_05	Turkey	30.4048	40.8147	2018	B.g. tritici	PRJNA842085/SRP377811	Kloppe et al., 2023	Yes	No	No
TUR_Bgt_01_07	Turkey	27.0565	38.6069	2018	B.g. tritici	PRJNA842085/SRP377811	Kloppe et al., 2023	Yes	No	No
TUR_Bgt_01_08	Turkey	35.3841	36.9541	2017	B.g. tritici	PRJNA842085/SRP377811	Kloppe et al., 2023	Yes	No	No
TUR_Bgt_01_09	Turkey	30.4048	40.8147	2018	B.g. tritici	PRJNA842085/SRP377811	Kloppe et al., 2023	Yes	No	No
TUR_Bgt_01_10	Turkey	35.3841	36.9541	2017	B.g. tritici	PRJNA842085/SRP377811	Kloppe et al., 2023	Yes	No	No
TUR_Bgt_01_11	Turkey	30.5509	39.8022	2017	B.g. tritici	PRJNA842085/SRP377811	Kloppe et al., 2023	Yes	No	No
TUR_Bgt_01_13	Turkey	35.3841	36.9541	2017	B.g. tritici	PRJNA842085/SRP377811	Kloppe et al., 2023	Yes	No	No
TUR_Bgt_01_14	Turkey	35.3841	36.9541	2017	B.g. tritici	PRJNA842085/SRP377811	Kloppe et al., 2023	Yes	No	No
TUR_Bgt_01_15	Turkey	27.0565	38.6069	2018	B.g. tritici	PRJNA842085/SRP377811	Kloppe et al., 2023	Yes	No	No
TUR_Bgt_01_16	Turkey	26.5491	41.6597	2017	B.g. tritici	PRJNA842085/SRP377811	Kloppe et al., 2023	Yes	No	No
TUR_Bgt_01_17	Turkey	30.4048	40.8147	2018	B.g. tritici	PRJNA842085/SRP377811	Kloppe et al., 2023	Yes	No	No
TUR_Bgt_01_18	Turkey	26.5491	41.6597	2017	B.g. tritici	PRJNA842085/SRP377811	Kloppe et al., 2023	Yes	No	No
TUR_Bgt_01_19	Turkey	27.0565	38.6069	2018	B.g. tritici	PRJNA842085/SRP377811	Kloppe et al., 2023	Yes	No	No
TUR_Bgt_01_20	Turkey	30.5509	39.8022	2017	B.g. tritici	PRJNA842085/SRP377811	Kloppe et al., 2023	Yes	No	No
TUR_Bgt_02_01	Turkey	30.4048	40.8147	2018	B.g. tritici	PRJNA842085/SRP377811	Kloppe et al., 2023	Yes	No	No
TUR_Bgt_02_02	Turkey	26.5491	41.6597	2017	B.g. tritici	PRJNA842085/SRP377811	Kloppe et al., 2023	Yes	No	No
TUR_Bgt_02_04	Turkey	27.0565	38.6069	2018	B.g. tritici	PRJNA842085/SRP377811	Kloppe et al., 2023	Yes	No	No
TUR_Bgt_02_09	Turkey	27.0565	38.6069	2018	B.g. tritici	PRJNA842085/SRP377811	Kloppe et al., 2023	Yes	No	No
TUR_Bgt_02_10	Turkey	30.4048	40.8147	2018	B.g. tritici	PRJNA842085/SRP377811	Kloppe et al., 2023	Yes	No	No
TUR_Bgt_02_13	Turkey	35.3841	36.9541	2017	B.g. tritici	PRJNA842085/SRP377811	Kloppe et al., 2023	Yes	No	No
TUR_Bgt_02_14	Turkey	26.5491	41.6597	2017	B.g. tritici	PRJNA842085/SRP377811	Kloppe et al., 2023	Yes	No	No
TUR_Bgt_02_16	Turkey	30.4048	40.8147	2018	B.g. tritici	PRJNA842085/SRP377811	Kloppe et al., 2023	Yes	No	No
TUR_Bgt_02_17	Turkey	30.5509	39.8022	2017	B.g. tritici	PRJNA842085/SRP377811	Kloppe et al., 2023	Yes	No	No
TUR_Bgt_02_18	Turkey	35.3841	36.9541	2017	B.g. tritici	PRJNA842085/SRP377811	Kloppe et al., 2023	Yes	No	No
TUR_Bgt_02_20	Turkey	30.4048	40.8147	2018	B.g. tritici	PRJNA842085/SRP377811	Kloppe et al., 2023	Yes	No	No
TUR_Bgt_02_21	Turkey	26.5491	41.6597	2017	B.g. tritici	PRJNA842085/SRP377811	Kloppe et al., 2023	Yes	No	No
TUR_Bgt_02_23	Turkey	30.5509	39.8022	2017	B.g. tritici	PRJNA842085/SRP377811	Kloppe et al., 2023	Yes	No	No
TUR_Bgt_03_01	Turkey	27.0565	38.6069	2018	B.g. tritici	PRJNA842085/SRP377811	Kloppe et al., 2023	Yes	No	No
TUR_Bgt_03_03	Turkey	35.3841	36.9541	2017	B.g. tritici	PRJNA842085/SRP377811	Kloppe et al., 2023	Yes	No	No
TUR_Bgt_03_08	Turkey	26.5491	41.6597	2017	B.g. tritici	PRJNA842085/SRP377811	Kloppe et al., 2023	Yes	No	No
TUR_Bgt_03_10	Turkey	30.5509	39.8022	2017	B.g. tritici	PRJNA842085/SRP377811	Kloppe et al., 2023	Yes	No	No
TUR_Bgt_03_11	Turkey	26.5491	41.6597	2017	B.g. tritici	PRJNA842085/SRP377811	Kloppe et al., 2023	Yes	No	No
TUR_Bgt_03_12	Turkey	27.0565	38.6069	2018	B.g. tritici	PRJNA842085/SRP377811	Kloppe et al., 2023	Yes	No	No
TUR_Bgt_03_13	Turkey	27.0565	38.6069	2018	B.g. tritici	PRJNA842085/SRP377811	Kloppe et al., 2023	Yes	No	No
TUR_Bgt_03_14	Turkey	35.3841	36.9541	2017	B.g. tritici	PRJNA842085/SRP377811	Kloppe et al., 2023	Yes	No	No
TUR_Bgt_03_16	Turkey	30.5509	39.8022	2017	B.g. tritici	PRJNA842085/SRP377811	Kloppe et al., 2023	Yes	No	No
TUR_Bgt_03_17	Turkey	30.4048	40.8147	2018	B.g. tritici	PRJNA842085/SRP377811	Kloppe et al., 2023	Yes	No	No
TUR_Bgt_03_18	Turkey	26.5491	41.6597	2017	B.g. tritici	PRJNA842085/SRP377811	Kloppe et al., 2023	Yes	No	No
TUR_Bgt_03_19	Turkey	35.3841	36.9541	2017	B.g. tritici	PRJNA842085/SRP377811	Kloppe et al., 2023	Yes	No	No
TUR_Bgt_03_20	Turkey	27.0565	38.6069	2018	B.g. tritici	PRJNA842085/SRP377811	Kloppe et al., 2023	Yes	No	No
TUR_Bgt_03_23	Turkey	30.4048	40.8147	2018	B.g. tritici	PRJNA842085/SRP377811	Kloppe et al., 2023	Yes	No	No
TUR_Bgt_04_01	Turkey	26.5491	41.6597	2017	B.g. tritici	PRJNA842085/SRP377811	Kloppe et al., 2023	Yes	No	No
TUR_Bgt_04_03	Turkey	30.5509	39.8022	2017	B.g. tritici	PRJNA842085/SRP377811	Kloppe et al., 2023	Yes	No	No
TUR_Bgt_04_05	Turkey	30.5509	39.8022	2017	B.g. tritici	PRJNA842085/SRP377811	Kloppe et al., 2023	Yes	No	No
TUR_Bgt_04_06	Turkey	26.5491	41.6597	2017	B.g. tritici	PRJNA842085/SRP377811	Kloppe et al., 2023	Yes	No	No
TUR_Bgt_04_08	Turkey	26.5491	41.6597	2017	B.g. tritici	PRJNA842085/SRP377811	Kloppe et al., 2023	Yes	No	No
TUR_Bgt_04_09	Turkey	26.5491	41.6597	2017	B.g. tritici	PRJNA842085/SRP377811	Kloppe et al., 2023	Yes	No	No
TUR_Bgt_04_10	Turkey	35.3841	36.9541	2017	B.g. tritici	PRJNA842085/SRP377811	Kloppe et al., 2023	Yes	No	No
TUR_Bgt_04_17	Turkey	30.5509	39.8022	2017	B.g. tritici	PRJNA842085/SRP377811	Kloppe et al., 2023	Yes	No	No
TUR_Bgt_04_19	Turkey	35.3841	36.9541	2017	B.g. tritici	PRJNA842085/SRP377811	Kloppe et al., 2023	Yes	No	No
TUR_Bgt_04_22	Turkey	30.5509	39.8022	2017	B.g. tritici	PRJNA842085/SRP377811	Kloppe et al., 2023	Yes	No	No
TUR_Bgt_04_23	Turkey	30.5509	39.8022	2017	B.g. tritici	PRJNA842085/SRP377811	Kloppe et al., 2023	Yes	No	No
TUR_Bgt_04_24	Turkey	26.5491	41.6597	2017	B.g. tritici	PRJNA842085/SRP377811	Kloppe et al., 2023	Yes	No	No
TUR_Bgt_05_01	Turkey	35.3841	36.9541	2017	B.g. tritici	PRJNA842085/SRP377811	Kloppe et al., 2023	Yes	No	No
TUR_Bgt_05_02	Turkey	30.5509	39.8022	2017	B.g. tritici	PRJNA842085/SRP377811	Kloppe et al., 2023	Yes	No	No
TUR_Bgt_05_03	Turkey	30.5509	39.8022	2017	B.g. tritici	PRJNA842085/SRP377811	Kloppe et al., 2023	Yes	No	No
TUR_Bgt_05_04	Turkey	35.3841	36.9541	2017	B.g. tritici	PRJNA842085/SRP377811	Kloppe et al., 2023	Yes	No	No
TUR_Bgt_05_05	Turkey	30.5509	39.8022	2017	B.g. tritici	PRJNA842085/SRP377811	Kloppe et al., 2023	Yes	No	No
TUR_Bgt_05_06	Turkey	30.5509	39.8022	2017	B.g. tritici	PRJNA842085/SRP377811	Kloppe et al., 2023	Yes	No	No
TUR_Bgt_05_07	Turkey	27.0565	38.6069	2018	B.g. tritici	PRJNA842085/SRP377811	Kloppe et al., 2023	Yes	No	No
TUR_Bgt_05_09	Turkey	26.5491	41.6597	2017	B.g. tritici	PRJNA842085/SRP377811	Kloppe et al., 2023	Yes	No	No
TUR_Bgt_05_14	Turkey	30.5509	39.8022	2017	B.g. tritici	PRJNA842085/SRP377811	Kloppe et al., 2023	Yes	No	No
TUR_Bgt_05_15	Turkey	30.4048	40.8147	2018	B.g. tritici	PRJNA842085/SRP377811	Kloppe et al., 2023	Yes	No	No
TUR_Bgt_05_20	Turkey	30.5509	39.8022	2017	B.g. tritici	PRJNA842085/SRP377811	Kloppe et al., 2023	Yes	No	No
TUR_Bgt_05_22	Turkey	30.5509	39.8022	2017	B.g. tritici	PRJNA842085/SRP377811	Kloppe et al., 2023	Yes	No	No
TUR_Bgt_06_01	Turkey	30.5509	39.8022	2017	B.g. tritici	PRJNA842085/SRP377811	Kloppe et al., 2023	Yes	No	No
TUR_Bgt_06_02	Turkey	26.5491	41.6597	2017	B.g. tritici	PRJNA842085/SRP377811	Kloppe et al., 2023	Yes	No	No
TUR_Bgt_06_05	Turkey	26.5491	41.6597	2017	B.g. tritici	PRJNA842085/SRP377811	Kloppe et al., 2023	Yes	No	No
TUR_Bgt_06_10	Turkey	27.0565	38.6069	2018	B.g. tritici	PRJNA842085/SRP377811	Kloppe et al., 2023	Yes	No	No
TUR_Bgt_06_12	Turkey	30.4048	40.8147	2018	B.g. tritici	PRJNA842085/SRP377811	Kloppe et al., 2023	Yes	No	No
TUR_Bgt_06_13	Turkey	30.5509	39.8022	2017	B.g. tritici	PRJNA842085/SRP377811	Kloppe et al., 2023	Yes	No	No
TUR_Bgt_06_14	Turkey	30.5509	39.8022	2017	B.g. tritici	PRJNA842085/SRP377811	Kloppe et al., 2023	Yes	No	No
TUR_Bgt_06_15	Turkey	30.5509	39.8022	2017	B.g. tritici	PRJNA842085/SRP377811	Kloppe et al., 2023	Yes	No	No
TUR_Bgt_06_16	Turkey	30.4048	40.8147	2018	B.g. tritici	PRJNA842085/SRP377811	Kloppe et al., 2023	Yes	No	No
TUR_Bgt_06_17	Turkey	30.5509	39.8022	2017	B.g. tritici	PRJNA842085/SRP377811	Kloppe et al., 2023	Yes	No	No
TUR_Bgt_08_01	Turkey	27.0565	38.6069	2018	B.g. tritici	PRJNA842085/SRP377811	Kloppe et al., 2023	Yes	No	No
USA_1	USA	-83.7899	30.9288	2014	B.g. tritici	PRJNA625429	Sotiropoulos et al., 2022	Yes	No	No
USA_2	USA	-83.7869	45.348	2014	B.g. tritici	PRJNA625429/SAMN14600086	Sotiropoulos et al., 2022	Yes	Yes	Yes
USA_3	USA	-78.1377	35.2294	2014	B.g. tritici	PRJNA625429	Sotiropoulos et al., 2022	Yes	No	No
USA_4	USA	-78.1368	35.23	2014	B.g. tritici	PRJNA625429	Sotiropoulos et al., 2022	Yes	No	No
USA_5	USA	-77.9394	43.2142	2014	B.g. tritici	PRJNA625429	Sotiropoulos et al., 2022	Yes	No	No
USA_6	USA	-81.9097	40.766	2014	B.g. tritici	PRJNA625429	Sotiropoulos et al., 2022	Yes	No	No
USA_7	USA	-97.103	36.124	2014	B.g. tritici	PRJNA625429	Sotiropoulos et al., 2022	Yes	No	No
USA_85063	USA	NA	NA	NA	B.g. tritici	PRJNA625429	Müller et al., 2022	Yes	No	No
USA_AK3_11	USA	-84.3933	32.0336	2005	B.g. tritici	PRJNA625429	Sotiropoulos et al., 2022	Yes	No	No
USA_Bgt_00_01	USA	-77.6193	35.2839	2018	B.g. tritici	PRJNA842085/SRP377811	Kloppe et al., 2023	Yes	No	No
USA_Bgt_00_02	USA	-77.6193	35.2839	2018	B.g. tritici	PRJNA842085/SRP377811	Kloppe et al., 2023	Yes	No	No
USA_Bgt_00_03	USA	-77.6193	35.2839	2018	B.g. tritici	PRJNA842085/SRP377811	Kloppe et al., 2023	Yes	No	No
USA_Bgt_00_04	USA	-77.6193	35.2839	2018	B.g. tritici	PRJNA842085/SRP377811	Kloppe et al., 2023	Yes	No	No
USA_Bgt_00_05	USA	-77.6193	35.2839	2018	B.g. tritici	PRJNA842085/SRP377811	Kloppe et al., 2023	Yes	No	No
USA_Bgt_00_06	USA	-77.6193	35.2839	2018	B.g. tritici	PRJNA842085/SRP377811	Kloppe et al., 2023	Yes	No	No
USA_Bgt_00_07	USA	-77.6193	35.2839	2018	B.g. tritici	PRJNA842085/SRP377811	Kloppe et al., 2023	Yes	No	No
USA_Bgt_00_08	USA	-77.6193	35.2839	2018	B.g. tritici	PRJNA842085/SRP377811	Kloppe et al., 2023	Yes	No	No
USA_Bgt_00_09	USA	-77.6193	35.2839	2018	B.g. tritici	PRJNA842085/SRP377811	Kloppe et al., 2023	Yes	No	No
USA_Bgt_00_10	USA	-77.6193	35.2839	2018	B.g. tritici	PRJNA842085/SRP377811	Kloppe et al., 2023	Yes	No	No
USA_Bgt_00_11	USA	-77.6193	35.2839	2018	B.g. tritici	PRJNA842085/SRP377811	Kloppe et al., 2023	Yes	No	No
USA_Bgt_00_12	USA	-77.6193	35.2839	2018	B.g. tritici	PRJNA842085/SRP377811	Kloppe et al., 2023	Yes	No	No
USA_Bgt_00_13	USA	-78.7013	35.7334	2018	B.g. tritici	PRJNA842085/SRP377811	Kloppe et al., 2023	Yes	No	No
USA_Bgt_00_14	USA	-78.7013	35.7334	2018	B.g. tritici	PRJNA842085/SRP377811	Kloppe et al., 2023	Yes	No	No
USA_Bgt_00_15	USA	-78.7013	35.7334	2018	B.g. tritici	PRJNA842085/SRP377811	Kloppe et al., 2023	Yes	No	No
USA_Bgt_00_16	USA	-78.7013	35.7334	2018	B.g. tritici	PRJNA842085/SRP377811	Kloppe et al., 2023	Yes	No	No
USA_Bgt_00_17	USA	-78.7013	35.7334	2018	B.g. tritici	PRJNA842085/SRP377811	Kloppe et al., 2023	Yes	No	No
USA_Bgt_00_18	USA	-78.7013	35.7334	2018	B.g. tritici	PRJNA842085/SRP377811	Kloppe et al., 2023	Yes	No	No
USA_Bgt_00_19	USA	-78.7013	35.7334	2018	B.g. tritici	PRJNA842085/SRP377811	Kloppe et al., 2023	Yes	No	No
USA_Bgt_00_20	USA	-78.7013	35.7334	2018	B.g. tritici	PRJNA842085/SRP377811	Kloppe et al., 2023	Yes	No	No
USA_Bgt_00_21	USA	-78.7013	35.7334	2018	B.g. tritici	PRJNA842085/SRP377811	Kloppe et al., 2023	Yes	No	No
USA_Bgt_00_22	USA	-78.7013	35.7334	2018	B.g. tritici	PRJNA842085/SRP377811	Kloppe et al., 2023	Yes	No	No
USA_Bgt_00_23	USA	-78.7013	35.7334	2018	B.g. tritici	PRJNA842085/SRP377811	Kloppe et al., 2023	Yes	No	No
USA_Bgt_00_24	USA	-78.7013	35.7334	2018	B.g. tritici	PRJNA842085/SRP377811	Kloppe et al., 2023	Yes	No	No
USA_Bgt_06_19	USA	-83.7899	30.9288	2014	B.g. tritici	PRJNA842085/SRP377811	Kloppe et al., 2023	Yes	No	No
USA_Bgt_06_20	USA	-78.1061	35.1687	2013	B.g. tritici	PRJNA842085/SRP377811	Kloppe et al., 2023	Yes	No	No
USA_Bgt_06_21	USA	-78.1374	35.2315	2014	B.g. tritici	PRJNA842085/SRP377811	Kloppe et al., 2023	Yes	No	No
USA_Bgt_06_22	USA	-77.9718	43.2296	2013	B.g. tritici	PRJNA842085/SRP377811	Kloppe et al., 2023	Yes	No	No
USA_Bgt_06_23	USA	-77.967	40.7022	2013	B.g. tritici	PRJNA842085/SRP377811	Kloppe et al., 2023	Yes	No	No
USA_Bgt_06_24	USA	-83.7899	30.9288	2014	B.g. tritici	PRJNA842085/SRP377811	Kloppe et al., 2023	Yes	No	No
USA_Bgt_07_01	USA	-77.967	40.7022	2014	B.g. tritici	PRJNA842085/SRP377811	Kloppe et al., 2023	Yes	No	No
USA_Bgt_07_02	USA	-78.1374	35.2315	2014	B.g. tritici	PRJNA842085/SRP377811	Kloppe et al., 2023	Yes	No	No
USA_Bgt_07_03	USA	-82.7363	32.9173	2014	B.g. tritici	PRJNA842085/SRP377811	Kloppe et al., 2023	Yes	No	No
USA_Bgt_07_04	USA	-82.7363	32.9173	2014	B.g. tritici	PRJNA842085/SRP377811	Kloppe et al., 2023	Yes	No	No
USA_Bgt_07_05	USA	-78.1374	35.2315	2014	B.g. tritici	PRJNA842085/SRP377811	Kloppe et al., 2023	Yes	No	No
USA_Bgt_07_06	USA	-83.8107	45.3831	2014	B.g. tritici	PRJNA842085/SRP377811	Kloppe et al., 2023	Yes	No	No
USA_Bgt_07_07	USA	-86.4267	32.5056	2013	B.g. tritici	PRJNA842085/SRP377811	Kloppe et al., 2023	Yes	No	No
USA_Bgt_07_08	USA	-78.396	35.3501	2013	B.g. tritici	PRJNA842085/SRP377811	Kloppe et al., 2023	Yes	No	No
USA_Bgt_07_09	USA	-78.396	35.3501	2013	B.g. tritici	PRJNA842085/SRP377811	Kloppe et al., 2023	Yes	No	No
USA_Bgt_07_10	USA	-94.1665	36.0716	2014	B.g. tritici	PRJNA842085/SRP377811	Kloppe et al., 2023	Yes	No	No
USA_Bgt_08_10	USA	-96.584401	39.2295	2014	B.g. tritici	PRJNA842085/SRP377811	Kloppe et al., 2023	Yes	No	No
USA_Bgt_08_11	USA	-83.7899	30.9288	2014	B.g. tritici	PRJNA842085/SRP377811	Kloppe et al., 2023	Yes	No	No
USA_Bgt_08_12	USA	-86.4267	32.5056	2013	B.g. tritici	PRJNA842085/SRP377811	Kloppe et al., 2023	Yes	No	No
USA_Bgt_08_13	USA	-82.7363	32.9173	2014	B.g. tritici	PRJNA842085/SRP377811	Kloppe et al., 2023	Yes	No	No
USA_Bgt_08_14	USA	-86.4267	32.5056	2013	B.g. tritici	PRJNA842085/SRP377811	Kloppe et al., 2023	Yes	No	No
USA_Bgt_08_15	USA	-96.584401	39.2295	2014	B.g. tritici	PRJNA842085/SRP377811	Kloppe et al., 2023	Yes	No	No
USA_C3_1	USA	-77.585	35.2706	2003	B.g. tritici	PRJNA625429	Müller et al., 2022	No	No	No
USA_C4_6	USA	-77.585	35.2706	2003	B.g. tritici	PRJNA625429	Müller et al., 2022	Yes	No	No
USA_J2_1	USA	-76.7583	37.9575	2003	B.g. tritici	PRJNA625429	Müller et al., 2022	Yes	No	No
USA_Ken_2_5	USA	-84.4947	38.0297	2005	B.g. tritici	PRJNA625429	Müller et al., 2022	Yes	No	No
USA_Ken_4_3	USA	-84.4947	38.0297	2005	B.g. tritici	PRJNA625429	Müller et al., 2022	Yes	No	No
*Approximation of coordinates from the nearest village/town mentioned

## Sheet: Table B
Table B. List of eight random isolates used for multiple analyses (1st column) (randomised using random.org). Singletons results for the random eight isolates per population.
ID	Population	Counts_SNPs_withinitialmaf	Counts_SNPs	Counts_INDELs	Counts_Both
ARG_3_10	ARG	92	588	16	604
ARG_3_4	ARG	52	361	12	373
ARG_3_5	ARG	55	519	22	541
ARG_3_9	ARG	78	577	21	598
ARG_4_1	ARG	777	6462	194	6656
ARG_4_2	ARG	511	4739	136	4875
ARG_4_6	ARG	537	5315	171	5486
ARG_4_8	ARG	382	3099	94	3193
CHN_1_25	CHN	383	4759	118	4877
CHN_12_3	CHN	1180	11474	343	11817
CHN_12_50	CHN	1380	11655	362	12017
CHN_17_40	CHN	430	6433	197	6630
CHN_45_10	CHN	2031	17390	503	17893
CHN_5_112	CHN	3521	28016	777	28793
CHN_6_69	CHN	376	5872	152	6024
CHN_E21	CHN	278	3635	95	3730
ISR_206	Bgdic	230	11520	479	11999
ISR_207	Bgdic	243	10872	413	11285
ISR_209	Bgdic	269	8355	268	8623
ISR_210	Bgdic	301	13275	456	13731
ISR_211	Bgdic	241	10979	388	11367
ISR_212	Bgdic	301	12342	463	12805
ISR_58	Bgdic	289	11984	402	12386
ISR_66	Bgdic	270	11670	473	12143
EGY_Bgt_03_09	EGY	952	8124	266	8390
EGY_Bgt_03_24	EGY	2416	22066	668	22734
EGY_Bgt_07_15	EGY	683	5586	172	5758
EGY_Bgt_07_17	EGY	1078	8857	312	9169
EGY_Bgt_07_24	EGY	1620	12858	359	13217
EGY_Bgt_08_09	EGY	773	7218	179	7397
EGY_Bgt_08_18	EGY	1220	9946	300	10246
EGY_Bgt_08_19	EGY	547	4452	114	4566
CHE_07004	EUR	1544	12929	442	13371
CHE_07224	EUR	1467	12012	361	12373
CHE_07227	EUR	1293	10500	344	10844
CHE_07298	EUR	1567	13645	421	14066
CHE_97266	EUR	2144	17795	519	18314
FRA_SYROS_2000_15	EUR	1657	13308	378	13686
GBR_JIW11	EUR	945	8017	278	8295
POL_3	EUR	1662	13600	421	14021
IRN_ARD_2	IRN	3013	26489	789	27278
IRN_ARD_3	IRN	3013	26037	796	26833
IRN_FAZ_1	IRN	1099	12817	441	13258
IRN_FAZ_2	IRN	1068	12498	405	12903
IRN_GOR_1	IRN	1123	13158	431	13589
IRN_GOR_3	IRN	1159	13428	430	13858
IRN_GOR_4	IRN	1069	12398	368	12766
IRN_GOR_5	IRN	1017	11482	382	11864
ISR_204	ISR	1194	10423	303	10726
ISR_205	ISR	1602	15250	454	15704
ISR_208	ISR	2982	25295	726	26021
ISR_215	ISR	1766	18249	557	18806
ISR_217	ISR	1627	15649	492	16141
ISR_8	ISR	4	17	0	17
ISR_Bgt_08_21	ISR	1	10	6	16
ISR_Bgt_08_23	ISR	1903	20576	648	21224
JPN_244a	JPN	429	4287	127	4414
JPN_244aii	JPN	299	4215	139	4354
JPN_CHI_79b	JPN	289	2756	67	2823
JPN_CHIKA	JPN	5	16	1	17
JPN_MEK_13a	JPN	313	3348	91	3439
JPN_MEK_13b	JPN	342	3025	109	3134
JPN_MEK_2c	JPN	315	3113	84	3197
JPN_SHIHO	JPN	1	14	2	16
RUS_Bgt_01_24	RUS	1495	13014	443	13457
RUS_Bgt_04_11	RUS	1798	17897	504	18401
RUS_Bgt_04_12	RUS	2219	21425	696	22121
RUS_Bgt_04_21	RUS	1695	12717	400	13117
RUS_Bgt_05_08	RUS	2196	21551	673	22224
RUS_Bgt_05_16	RUS	1678	15391	441	15832
RUS_Bgt_05_21	RUS	1903	16502	538	17040
RUS_O1a	RUS	1513	13479	404	13883
TUR_1c	TUR	1525	13844	431	14275
TUR_Bgt_01_07	TUR	2054	19142	626	19768
TUR_Bgt_01_16	TUR	2171	19131	569	19700
TUR_Bgt_01_20	TUR	1374	12260	384	12644
TUR_Bgt_02_10	TUR	2155	19531	615	20146
TUR_Bgt_03_10	TUR	1341	13250	359	13609
TUR_Bgt_04_17	TUR	2087	21079	660	21739
TUR_Bgt_06_16	TUR	1620	14684	433	15117
USA_Bgt_00_04	USA	431	3232	98	3330
USA_Bgt_00_20	USA	479	4010	114	4124
USA_Bgt_06_22	USA	436	3560	117	3677
USA_Bgt_06_24	USA	623	5207	156	5363
USA_Bgt_07_02	USA	379	3481	96	3577
USA_Bgt_08_14	USA	416	3612	110	3722
USA_Bgt_08_15	USA	549	5062	163	5225
USA_C4_6	USA	372	3172	95	3267

## Sheet: Table C
Table C. List of isolates used in the Mantel test analyses. The B.g. dicocci isolates are completely excluded from these analyses.
366 World Isolates	166 Middle/West Asia Isolates
ARG_3_10	ISR_103
ARG_3_4	ISR_113
ARG_3_5	ISR_13
ARG_3_9	ISR_15
ARG_4_1	ISR_204
ARG_4_2	ISR_205
ARG_4_6	ISR_208
ARG_4_8	ISR_214
AUS_Australian_Isolate	ISR_215
AUS_FTA	ISR_216
CHE_07004	ISR_217
CHE_10001	ISR_218
CHE_94202	ISR_219
CHE_96224	ISR_30p
CHE_96229	ISR_43
CHE_96249	ISR_50
CHE_97223	PAL_52
CHE_97266	ISR_67
CHE_98013	ISR_7
CHE_98230	ISR_70
CHE_98250	ISR_8
CHN_1_19	ISR_9
CHN_1_25	ISR_94
CHN_1_62	ISR_97
CHN_10_8	ISR_Bgt_07_11
CHN_11_133	ISR_Bgt_07_12
CHN_11_99	ISR_Bgt_07_14
CHN_12_3	ISR_Bgt_08_21
CHN_12_50	ISR_Bgt_08_22
CHN_12_82	ISR_Bgt_08_23
CHN_13_37	ISR_Bgt_08_24
CHN_13_51	ISR_KU
CHN_13_76	KAZ_1a
CHN_15_17	KAZ_1b
CHN_15_9	KAZ_2
CHN_17_18	RUS_Bgt_01_06
CHN_17_40	RUS_Bgt_01_12
CHN_18_11	RUS_Bgt_01_21
CHN_19_11	RUS_Bgt_01_22
CHN_2_25	RUS_Bgt_01_23
CHN_2_5	RUS_Bgt_01_24
CHN_2_65	RUS_Bgt_02_06
CHN_21_1	RUS_Bgt_02_07
CHN_21_2	RUS_Bgt_02_08
CHN_21_8	RUS_Bgt_02_11
CHN_28_9	RUS_Bgt_02_15
CHN_3_53	RUS_Bgt_02_22
CHN_35_1	RUS_Bgt_02_24
CHN_36_3	RUS_Bgt_03_04
CHN_36_70	RUS_Bgt_03_15
CHN_37_34	RUS_Bgt_03_21
CHN_37_38	RUS_Bgt_03_22
CHN_39_1	RUS_Bgt_04_11
CHN_39_19	RUS_Bgt_04_12
CHN_39_5	RUS_Bgt_04_13
CHN_40_2	RUS_Bgt_04_20
CHN_45_10	RUS_Bgt_04_21
CHN_45_6	RUS_Bgt_05_08
CHN_46_30	RUS_Bgt_05_16
CHN_47_1	RUS_Bgt_05_19
CHN_47_3	RUS_Bgt_05_21
CHN_49_1	RUS_Bgt_05_23
CHN_5_112	RUS_Bgt_06_03
CHN_5_36	RUS_Bgt_06_04
CHN_5_83	RUS_Bgt_06_06
CHN_5_93	RUS_Bgt_06_07
CHN_50_2	RUS_Bgt_06_08
CHN_51_3	RUS_Bgt_06_09
CHN_6_6	RUS_Bgt_06_11
CHN_6_69	RUS_C1
CHN_7_8	RUS_K2
CHN_9_2	RUS_O1a
CHN_E21	RUS_O1b
CHN_GZ_10	TUR_1a
CHN_GZ_6	TUR_1b
CHN_HB_13	TUR_1c
CHN_HB_21	TUR_Bgt_01_01
CHN_HB_22	TUR_Bgt_01_02
CHN_HB_24	TUR_Bgt_01_03
CHN_HG_1	TUR_Bgt_01_04
CHN_SC_12	TUR_Bgt_01_05
CHN_SD_3	TUR_Bgt_01_07
CHN_SD_5	TUR_Bgt_01_08
EGY_Bgt_02_03	TUR_Bgt_01_09
EGY_Bgt_02_05	TUR_Bgt_01_10
EGY_Bgt_02_12	TUR_Bgt_01_11
EGY_Bgt_02_19	TUR_Bgt_01_13
EGY_Bgt_03_02	TUR_Bgt_01_14
EGY_Bgt_03_05	TUR_Bgt_01_15
EGY_Bgt_03_06	TUR_Bgt_01_16
EGY_Bgt_03_07	TUR_Bgt_01_17
EGY_Bgt_03_09	TUR_Bgt_01_18
EGY_Bgt_03_24	TUR_Bgt_01_19
EGY_Bgt_04_02	TUR_Bgt_01_20
EGY_Bgt_04_04	TUR_Bgt_02_01
EGY_Bgt_04_07	TUR_Bgt_02_02
EGY_Bgt_04_14	TUR_Bgt_02_04
EGY_Bgt_04_15	TUR_Bgt_02_09
EGY_Bgt_04_16	TUR_Bgt_02_10
EGY_Bgt_04_18	TUR_Bgt_02_13
EGY_Bgt_05_10	TUR_Bgt_02_14
EGY_Bgt_05_11	TUR_Bgt_02_16
EGY_Bgt_05_12	TUR_Bgt_02_17
EGY_Bgt_05_13	TUR_Bgt_02_18
EGY_Bgt_05_17	TUR_Bgt_02_20
EGY_Bgt_05_18	TUR_Bgt_02_21
EGY_Bgt_05_24	TUR_Bgt_02_23
EGY_Bgt_06_18	TUR_Bgt_03_01
EGY_Bgt_07_13	TUR_Bgt_03_03
EGY_Bgt_07_15	TUR_Bgt_03_08
EGY_Bgt_07_16	TUR_Bgt_03_10
EGY_Bgt_07_17	TUR_Bgt_03_11
EGY_Bgt_07_18	TUR_Bgt_03_12
EGY_Bgt_07_19	TUR_Bgt_03_13
EGY_Bgt_07_20	TUR_Bgt_03_14
EGY_Bgt_07_21	TUR_Bgt_03_16
EGY_Bgt_07_22	TUR_Bgt_03_17
EGY_Bgt_07_23	TUR_Bgt_03_18
EGY_Bgt_07_24	TUR_Bgt_03_19
EGY_Bgt_08_02	TUR_Bgt_03_20
EGY_Bgt_08_03	TUR_Bgt_03_23
EGY_Bgt_08_04	TUR_Bgt_04_01
EGY_Bgt_08_05	TUR_Bgt_04_03
EGY_Bgt_08_06	TUR_Bgt_04_05
EGY_Bgt_08_07	TUR_Bgt_04_06
EGY_Bgt_08_08	TUR_Bgt_04_08
EGY_Bgt_08_09	TUR_Bgt_04_09
EGY_Bgt_08_16	TUR_Bgt_04_10
EGY_Bgt_08_17	TUR_Bgt_04_17
EGY_Bgt_08_18	TUR_Bgt_04_19
EGY_Bgt_08_19	TUR_Bgt_04_22
EGY_Bgt_08_20	TUR_Bgt_04_23
ISR_103	TUR_Bgt_04_24
ISR_113	TUR_Bgt_05_01
ISR_13	TUR_Bgt_05_02
ISR_15	TUR_Bgt_05_03
ISR_204	TUR_Bgt_05_04
ISR_205	TUR_Bgt_05_05
ISR_208	TUR_Bgt_05_06
ISR_214	TUR_Bgt_05_07
ISR_215	TUR_Bgt_05_09
ISR_216	TUR_Bgt_05_14
ISR_217	TUR_Bgt_05_15
ISR_218	TUR_Bgt_05_20
ISR_219	TUR_Bgt_05_22
ISR_30p	TUR_Bgt_06_01
ISR_43	TUR_Bgt_06_02
ISR_50	TUR_Bgt_06_05
PAL_52	TUR_Bgt_06_10
ISR_7	TUR_Bgt_06_12
ISR_70	TUR_Bgt_06_13
ISR_8	TUR_Bgt_06_14
ISR_9	TUR_Bgt_06_15
ISR_94	TUR_Bgt_06_16
ISR_97	TUR_Bgt_06_17
ISR_Bgt_07_11	TUR_Bgt_08_01
ISR_Bgt_07_12	IRN_GOR_1
ISR_Bgt_07_14	IRN_GOR_2
ISR_Bgt_08_21	IRN_GOR_3
ISR_Bgt_08_22	IRN_GOR_4
ISR_Bgt_08_23	IRN_GOR_5
ISR_Bgt_08_24	IRN_GOR_6
JPN_244a	IRN_FAZ_1
JPN_244aii	IRN_FAZ_2
JPN_CHI_79a	IRN_ARD_2
JPN_CHI_79b	IRN_ARD_3
JPN_CHIKA
JPN_MEK_13a
JPN_MEK_13b
JPN_MEK_13c
JPN_MEK_2b
JPN_MEK_2c
KAZ_1a
KAZ_1b
KAZ_2
POL_1
POL_3
POL_5
POL_6
RUS_Bgt_01_06
RUS_Bgt_01_12
RUS_Bgt_01_21
RUS_Bgt_01_22
RUS_Bgt_01_23
RUS_Bgt_01_24
RUS_Bgt_02_06
RUS_Bgt_02_07
RUS_Bgt_02_08
RUS_Bgt_02_11
RUS_Bgt_02_15
RUS_Bgt_02_22
RUS_Bgt_02_24
RUS_Bgt_03_04
RUS_Bgt_03_15
RUS_Bgt_03_21
RUS_Bgt_03_22
RUS_Bgt_04_11
RUS_Bgt_04_12
RUS_Bgt_04_13
RUS_Bgt_04_20
RUS_Bgt_04_21
RUS_Bgt_05_08
RUS_Bgt_05_16
RUS_Bgt_05_19
RUS_Bgt_05_21
RUS_Bgt_05_23
RUS_Bgt_06_03
RUS_Bgt_06_04
RUS_Bgt_06_06
RUS_Bgt_06_07
RUS_Bgt_06_08
RUS_Bgt_06_09
RUS_Bgt_06_11
RUS_C1
RUS_K2
RUS_O1a
RUS_O1b
TUR_1a
TUR_1b
TUR_1c
TUR_Bgt_01_01
TUR_Bgt_01_02
TUR_Bgt_01_03
TUR_Bgt_01_04
TUR_Bgt_01_05
TUR_Bgt_01_07
TUR_Bgt_01_08
TUR_Bgt_01_09
TUR_Bgt_01_10
TUR_Bgt_01_11
TUR_Bgt_01_13
TUR_Bgt_01_14
TUR_Bgt_01_15
TUR_Bgt_01_16
TUR_Bgt_01_17
TUR_Bgt_01_18
TUR_Bgt_01_19
TUR_Bgt_01_20
TUR_Bgt_02_01
TUR_Bgt_02_02
TUR_Bgt_02_04
TUR_Bgt_02_09
TUR_Bgt_02_10
TUR_Bgt_02_13
TUR_Bgt_02_14
TUR_Bgt_02_16
TUR_Bgt_02_17
TUR_Bgt_02_18
TUR_Bgt_02_20
TUR_Bgt_02_21
TUR_Bgt_02_23
TUR_Bgt_03_01
TUR_Bgt_03_03
TUR_Bgt_03_08
TUR_Bgt_03_10
TUR_Bgt_03_11
TUR_Bgt_03_12
TUR_Bgt_03_13
TUR_Bgt_03_14
TUR_Bgt_03_16
TUR_Bgt_03_17
TUR_Bgt_03_18
TUR_Bgt_03_19
TUR_Bgt_03_20
TUR_Bgt_03_23
TUR_Bgt_04_01
TUR_Bgt_04_03
TUR_Bgt_04_05
TUR_Bgt_04_06
TUR_Bgt_04_08
TUR_Bgt_04_09
TUR_Bgt_04_10
TUR_Bgt_04_17
TUR_Bgt_04_19
TUR_Bgt_04_22
TUR_Bgt_04_23
TUR_Bgt_04_24
TUR_Bgt_05_01
TUR_Bgt_05_02
TUR_Bgt_05_03
TUR_Bgt_05_04
TUR_Bgt_05_05
TUR_Bgt_05_06
TUR_Bgt_05_07
TUR_Bgt_05_09
TUR_Bgt_05_14
TUR_Bgt_05_15
TUR_Bgt_05_20
TUR_Bgt_05_22
TUR_Bgt_06_01
TUR_Bgt_06_02
TUR_Bgt_06_05
TUR_Bgt_06_10
TUR_Bgt_06_12
TUR_Bgt_06_13
TUR_Bgt_06_14
TUR_Bgt_06_15
TUR_Bgt_06_16
TUR_Bgt_06_17
TUR_Bgt_08_01
USA_1
USA_2
USA_3
USA_4
USA_5
USA_6
USA_7
USA_AK3_11
USA_Bgt_00_01
USA_Bgt_00_02
USA_Bgt_00_03
USA_Bgt_00_04
USA_Bgt_00_05
USA_Bgt_00_06
USA_Bgt_00_07
USA_Bgt_00_08
USA_Bgt_00_09
USA_Bgt_00_10
USA_Bgt_00_11
USA_Bgt_00_12
USA_Bgt_00_13
USA_Bgt_00_14
USA_Bgt_00_15
USA_Bgt_00_16
USA_Bgt_00_17
USA_Bgt_00_18
USA_Bgt_00_19
USA_Bgt_00_20
USA_Bgt_00_21
USA_Bgt_00_22
USA_Bgt_00_24
USA_Bgt_06_19
USA_Bgt_06_20
USA_Bgt_06_21
USA_Bgt_06_22
USA_Bgt_06_23
USA_Bgt_06_24
USA_Bgt_07_01
USA_Bgt_07_02
USA_Bgt_07_03
USA_Bgt_07_04
USA_Bgt_07_05
USA_Bgt_07_06
USA_Bgt_07_07
USA_Bgt_07_08
USA_Bgt_07_09
USA_Bgt_07_10
USA_Bgt_08_10
USA_Bgt_08_11
USA_Bgt_08_12
USA_Bgt_08_13
USA_Bgt_08_14
USA_Bgt_08_15
USA_C4_6
USA_J2_1
USA_Ken_2_5
IRN_GOR_1
IRN_GOR_2
IRN_GOR_3
IRN_GOR_4
IRN_GOR_5
IRN_GOR_6
IRN_FAZ_1
IRN_FAZ_2
IRN_ARD_2
IRN_ARD_3

## Sheet: Table D
Table D. CRAQ (Clipping Reveals Assembly Quality) results for reference-free genome assembly evaluation including the accuracy of assembled genomic sequences for the isolates that were sequenced in this study.
Isolate	#Chr	Covered.Rate	Low-confident.Rate	Avg.CRH	Avg.CSH	Avg.CRE(R-AQI)	Avg.CSE(S-AQI)
Bgt_ARG_4_2	Genome	0.995343	0.000491166	0	0.02111	0.598116257475398(94.1941954484496)	0.0598116257475398(94.1941954484496)
Bgt_ARG_4_2	ARG_4_2_chr-01	0.991833	0	0	0.07501	0.900120593656535(91.3920163907338)	0.150020098942756(86.0690677278558)
Bgt_ARG_4_2	ARG_4_2_chr-02	0.998589	0	0	0	0.453671577034989(95.5646544421749)	0(100)
Bgt_ARG_4_2	ARG_4_2_chr-03	0.984267	0	0	0	1.22119096037815(88.5042957116223)	0.152648870047269(85.8431089766612)
Bgt_ARG_4_2	ARG_4_2_chr-04	0.997481	0.00174424	0	0	0.44515075030159(95.6461181303785)	0.0890301500603179(91.4817991341032)
Bgt_ARG_4_2	ARG_4_2_chr-05	0.997582	0.00196583	0	0	0.335730175001272(96.698430187719)	0(100)
Bgt_ARG_4_2	ARG_4_2_chr-06	0.994118	0.000501723	0	0.0861836	0.603285440800418(94.1455173243983)	0(100)
Bgt_ARG_4_2	ARG_4_2_chr-07	0.997949	0	0	0	0.720198371439429(93.0512436918969)	0(100)
Bgt_ARG_4_2	ARG_4_2_chr-08	0.990603	0.000199877	0	0.0804518	0.563162268771606(94.5240178273929)	0.160903505363316(85.1374220189674)
Bgt_ARG_4_2	ARG_4_2_chr-09	0.999597	0	0	0	0.374625321160936(96.3230507253539)	0(100)
Bgt_ARG_4_2	ARG_4_2_chr-10	0.992483	0	0	0	0.649858479390574(93.7080724907091)	0.232092314068062(79.2872926602882)
Bgt_ARG_4_2	ARG_4_2_chr-11	0.990708	0.000179887	0	0	1.53659516633259(85.7563957572336)	0(100)
Bgd_ISR_211	Genome	0.996085	0.00130428	0	0.00698033	0.67011175307119(93.5184750301582)	0.0349016538057912(96.5700384545171)
Bgd_ISR_211	Bgt_ISR211_chr-01	0.994495	0.00144129	0	0	0.638795436221825(93.8117995020725)	0.0798494295277282(92.3255350915599)
Bgd_ISR_211	Bgt_ISR211_chr-02	0.995465	0.00222936	0	0	0.99700269832549(90.5108665755315)	0(100)
Bgd_ISR_211	Bgt_ISR211_chr-03	0.998932	0.00301025	0	0	0.549970402426176(94.6487949324034)	0(100)
Bgd_ISR_211	Bgt_ISR211_chr-04	0.990718	0.00156948	0	0	0.913454579758162(91.2702356123022)	0(100)
Bgd_ISR_211	Bgt_ISR211_chr-05	0.999037	0.00141685	0	0	0.433954845069682(95.7532625855836)	0(100)
Bgd_ISR_211	Bgt_ISR211_chr-06	0.993659	0.00302901	0	0	0.877426053124638(91.5996619046157)	0(100)
Bgd_ISR_211	Bgt_ISR211_chr-07	0.996399	0.00122193	0	0	0.637545371495949(93.8235273172264)	0.115917340271991(89.0548832779457)
Bgd_ISR_211	Bgt_ISR211_chr-08	0.994082	0	0	0	0.488738129467219(95.2301290210639)	0.0814563549112032(92.177293983777)
Bgd_ISR_211	Bgt_ISR211_chr-09	0.999957	0	0	0	0.362335738328169(96.4415005064248)	0(100)
Bgd_ISR_211	Bgt_ISR211_chr-10	0.994345	0.000778829	0	0	0.740845625274171(92.8593166336004)	0.0926057031592713(91.1552851855536)
Bgd_ISR_211	Bgt_ISR211_chr-11	0.999422	0	0	0.269822	1.61893069627511(85.0532147397205)	0(100)
Bgs_1459	Genome	0.996616	0.000725293	0	0.00746086	0.567025655583126(94.4875065963128)	0.0298434555570066(97.0597463295582)
Bgs_1459	Bgs_1451_chr-01	0.998338	0	0	0	0.700294824120955(93.2366331092335)	0(100)
Bgs_1459	Bgs_1451_chr-02	0.998708	0.00131978	0	0	0.460654147315354(95.4979490420462)	0(100)
Bgs_1459	Bgs_1451_chr-03	0.991544	0.00216596	0	0.167556	1.17289532730231(88.9327666416672)	0(100)
Bgs_1459	Bgs_1451_chr-04	0.995577	6.10165e-05	0	0	1.04521525162892(90.0755408291318)	0(100)
Bgs_1459	Bgs_1451_chr-05	0.995577	0.000316839	0	0	0.474916092880079(95.3618474637028)	0(100)
Bgs_1459	Bgs_1451_chr-06	0.999057	0.0019199	0	0	0.551686750056571(94.6325513029388)	0(100)
Bgs_1459	Bgs_1451_chr-07	0.996795	4.36498e-05	0	0	0.411450962422007(95.9689872451003)	0.176336126752289(83.8336148766647)
Bgs_1459	Bgs_1451_chr-08	0.996722	4.86862e-05	0	0	0.509700968635721(95.0307087270029)	0(100)
Bgs_1459	Bgs_1451_chr-09	0.997726	0.00167877	0	0	0.261077369181832(97.4230123403386)	0.0522154738363664(94.9124333346577)
Bgs_1459	Bgs_1451_chr-10	0.99911	0	0	0	0.602341542512363(94.1544041230665)	0(100)
Bgs_1459	Bgs_1451_chr-11	0.98135	0.000699838	0	0	1.1985509997833(88.7048960819005)	0(100)
Bgt_CHN_52_27	Genome	0.993694	0.00164979	0	0.0143055	0.672359991725108(93.497452208421)	0.0429165952164963(95.7991287791015)
Bgt_CHN_52_27	Bgt_CHN_52_27_chr-01	0.991869	0.00429664	0	0	0.772416034708051(92.5666182425236)	0.15448320694161(85.685788128571)
Bgt_CHN_52_27	Bgt_CHN_52_27_chr-02	0.995559	0.00168764	0	0	0.600696892492857(94.1698905007729)	0.0600696892492857(94.1698905007729)
Bgt_CHN_52_27	Bgt_CHN_52_27_chr-03	0.994198	0	0	0	0.954195013415028(90.8991531307458)	0(100)
Bgt_CHN_52_27	Bgt_CHN_52_27_chr-04	0.997891	0	0	0	0.590698972124719(94.2640878884557)	0.0984498286874531(90.6241158782133)
Bgt_CHN_52_27	Bgt_CHN_52_27_chr-05	0.992728	0.00245815	0	0.0483011	0.772817347662848(92.5629034987546)	0(100)
Bgt_CHN_52_27	Bgt_CHN_52_27_chr-06	0.989906	0.00131116	0	0	1.05505004981595(89.986996900288)	0(100)
Bgt_CHN_52_27	Bgt_CHN_52_27_chr-07	0.996943	0.00022272	0	0	0.60297567288618(94.1484336956216)	0(100)
Bgt_CHN_52_27	Bgt_CHN_52_27_chr-08	0.99576	0.000474335	0	0.0839539	0.503723608870707(95.0875289805446)	0(100)
Bgt_CHN_52_27	Bgt_CHN_52_27_chr-09	0.991712	0.000787904	0	0	0.510301325278057(95.0250036665372)	0.102060265055611(90.297513218254)
Bgt_CHN_52_27	Bgt_CHN_52_27_chr-10	0.994964	0.00175807	0	0	0.567670108734371(94.4814175153833)	0(100)
Bgt_CHN_52_27	Bgt_CHN_52_27_chr-11	0.980746	0.0113127	0	0	0.939137915220264(91.0361239714888)	0(100)
Bgt_IRN_GOR_2	Genome	0.992252	0.0016497	0	0.0216936	1.12083710073197(89.3969420122485)	0.108468106522449(89.7207509428219)
Bgt_IRN_GOR_2	Bgt_IRN_GOR_2_chr-01	0.99355	0.00279924	0	0.0842552	0.842552046335644(91.9196642916784)	0(100)
Bgt_IRN_GOR_2	Bgt_IRN_GOR_2_chr-02	0.993924	0.000616857	0	0.128255	1.21842554409915(88.5287742181416)	0.0641276602157447(93.788526125319)
Bgt_IRN_GOR_2	Bgt_IRN_GOR_2_chr-03	0.99033	0.00276243	0	0	1.92505071706535(82.4890134592308)	0.160420893088779(85.178520300326)
Bgt_IRN_GOR_2	Bgt_IRN_GOR_2_chr-04	0.995217	0	0	0	1.34668578703973(87.4005527737658)	0.192383683862818(82.4990272304677)
Bgt_IRN_GOR_2	Bgt_IRN_GOR_2_chr-05	0.99614	0.00210471	0	0	0.795185122277207(92.3560922640238)	0(100)
Bgt_IRN_GOR_2	Bgt_IRN_GOR_2_chr-06	0.992444	0.00165319	0	0	1.30087657128613(87.8018462969883)	0.243914357116149(78.355473727673)
Bgt_IRN_GOR_2	Bgt_IRN_GOR_2_chr-07	0.993058	0.00150825	0	0	1.24522223792586(88.291863934764)	0.124522223792586(88.291863934764)
Bgt_IRN_GOR_2	Bgt_IRN_GOR_2_chr-08	0.984164	0.00496584	0	0	0.896717321684704(91.423124872748)	0(100)
Bgt_IRN_GOR_2	Bgt_IRN_GOR_2_chr-09	0.992192	0.000829864	0	0	0.854438509000781(91.8104692359032)	0.150783266294255(86.0034076833798)
Bgt_IRN_GOR_2	Bgt_IRN_GOR_2_chr-10	0.99026	0.000339186	0	0	1.07772915804075(89.7831456617247)	0.293926134011114(74.5331544061556)
Bgt_IRN_GOR_2	Bgt_IRN_GOR_2_chr-11	0.984688	0.000239767	0	0	2.83134285211925(75.3418608088941)	0(100)
Bgt_USA_2	Genome	0.992655	0.00264832	0	0	0.664491910872029(93.5710457079579)	0.0714507431045192(93.104213671063)
Bgt_USA_2	Bgt_USA_2_chr-01	0.984715	0.000601394	0	0	0.923714143726226(91.1766443487249)	0.307904714575409(73.4985348063553)
Bgt_USA_2	Bgt_USA_2_chr-02	0.997895	5.19849e-05	0	0	0.387800895522755(96.1962231432542)	0(100)
Bgt_USA_2	Bgt_USA_2_chr-03	0.992563	0.00257463	0	0	1.08189680620972(89.7457350017276)	0.154556686601388(85.6794921973258)
Bgt_USA_2	Bgt_USA_2_chr-04	0.989467	0.00622776	0	0	0.909006702015513(91.3108405268722)	0.0909006702015513(91.3108405268722)
Bgt_USA_2	Bgt_USA_2_chr-05	0.994979	0.0035133	0	0	0.541440289251185(94.7295658700327)	0(100)
Bgt_USA_2	Bgt_USA_2_chr-06	0.995837	0.000229418	0	0	0.37053076215862(96.3624988423827)	0(100)
Bgt_USA_2	Bgt_USA_2_chr-07	0.993387	0.000902065	0	0	0.692030463935965(93.3137190699983)	0.062911860357815(93.902623547818)
Bgt_USA_2	Bgt_USA_2_chr-08	0.992073	0.00890718	0	0	0.325116977088356(96.8011126252772)	0(100)
Bgt_USA_2	Bgt_USA_2_chr-09	0.993265	0.000196447	0	0	0.560137052297094(94.5526177148141)	0.101843100417653(90.3171247744117)
Bgt_USA_2	Bgt_USA_2_chr-10	0.992266	0.0043936	0	0	0.773371280084143(92.5577762814368)	0.0966714100105178(90.7854268952187)
Bgt_USA_2	Bgt_USA_2_chr-11	0.983365	0.00719257	0	0	2.43105855582696(78.4188498647359)	0(100)
Bgt_JPN_CHIKA	Genome	0.993894	0.00314159	0	0	0.631361858577785(93.8815611573467)	0.0358728328737378(96.4762971817282)
Bgt_JPN_CHIKA	Bgt_JPN_CHIKA_chr-01	0.991258	0.00519157	0	0	0.765119303960039(92.6341862597641)	0(100)
Bgt_JPN_CHIKA	Bgt_JPN_CHIKA_chr-02	0.984783	0.00191687	0	0	0.866648702277138(91.6984352902125)	0.0619034787340813(93.9973609855419)
Bgt_JPN_CHIKA	Bgt_JPN_CHIKA_chr-03	0.993444	0.00125944	0	0	1.29560887381952(87.8481098373655)	0(100)
Bgt_JPN_CHIKA	Bgt_JPN_CHIKA_chr-04	0.997216	0.000601343	0	0	0.736026196298013(92.9040803076304)	0(100)
Bgt_JPN_CHIKA	Bgt_JPN_CHIKA_chr-05	0.996014	0.00404138	0	0	0.600463721756029(94.172086292648)	0(100)
Bgt_JPN_CHIKA	Bgt_JPN_CHIKA_chr-06	0.993578	0.000162653	0	0	0.63556957884345(93.8420667322586)	0(100)
Bgt_JPN_CHIKA	Bgt_JPN_CHIKA_chr-07	0.996301	0.00101289	0	0	0.549047981303086(94.6575259398525)	0.0610053312558985(94.0818224019933)
Bgt_JPN_CHIKA	Bgt_JPN_CHIKA_chr-08	0.998479	0.00308972	0	0	0.255350703763563(97.4788192177505)	0(100)
Bgt_JPN_CHIKA	Bgt_JPN_CHIKA_chr-09	0.994926	0.0066819	0	0	0.360097345629869(96.4630903177132)	0(100)
Bgt_JPN_CHIKA	Bgt_JPN_CHIKA_chr-10	0.995538	0.00482029	0	0	0.653969383956169(93.6695579134356)	0.0934241977080242(91.080705607192)
Bgt_JPN_CHIKA	Bgt_JPN_CHIKA_chr-11	0.988916	0.00249701	0	0	0.905559501447235(91.3423226309522)	0.603706334298157(54.6781321540364)
Bgt_CHN_17_40	Genome	0.999224	3.4e-05	0.1473	0	10.0813642054428(36.4898363425512)	0.0515419715920386(94.9763786027469)
Bgt_CHN_17_40	CHN1740_c01	0.99804	0	0.0856	0	12.598710576517(28.3690603874188)	0.0855600039152258(91.7998057923869)
Bgt_CHN_17_40	CHN1740_c02	0.999243	0	0.1989	0	8.77291202318309(41.5907997798531)	0(100)
Bgt_CHN_17_40	CHN1740_c03	0.999999	0	0	0	11.6604915128073(31.1595579581773)	0(100)
Bgt_CHN_17_40	CHN1740_c04	0.998961	0	0	0	10.7605155793434(34.0939049571415)	0(100)
Bgt_CHN_17_40	CHN1740_c05	0.999101	0	0.4121	0	10.0287714117919(36.6822521265257)	0.103035322723889(90.2095108462302)
Bgt_CHN_17_40	CHN1740_c06	0.999977	6.9e-05	0.1656	0	11.793068347711(30.7491807375713)	0.0828067993987895(92.0528976792929)
Bgt_CHN_17_40	CHN1740_c07	0.999954	0	0	0	8.76688330447444(41.6158812628278)	0(100)
Bgt_CHN_17_40	CHN1740_c08	0.999975	0	0	0	7.62806330308813(46.6355840371006)	0.083366812055608(92.0013613233484)
Bgt_CHN_17_40	CHN1740_c09	0.999234	0	0.1043	0	8.41142928327183(43.1217391103843)	0.0521369583673875(94.9198857214329)
Bgt_CHN_17_40	CHN1740_c10	0.999975	0.000365	0.2849	0	12.1416253637699(29.6958602214742)	0(100)
Bgt_CHN_17_40	CHN1740_c11	0.992371	0	0.2916	0	14.8241294444927(22.7089073442055)	0.291622218580185(74.7050704546817)
Bgt_CHN_17_40	mt_CHN1740	0.999893	0	0	0	19.4827334274999(14.251994234989)	0(100)

## Sheet: Table E
Table E. Statistics of genomes in Blumeria graminis pangenome.
Contig	Bgs_1459	Bgtc_THUN12_v1_2	Bgt_CHE96224_v3_16	Bgt_ISR7_v1_4	Bgd_ISR211_v1	Bgt_IRN_GOR_2_v1	Bgt_CHN_17_40_v1	Bgt_CHN_52_27_v1	Bgt_JPN_CHIKA_v1	Bgt_USA_2_v1	Bgt_ARG_4_2_v1
chr-01	10012428	12297139	12010707	12245915	12592895	11945750	11710653	13052524	13844375	13192675	13441327
chr-02	15215432	15157869	15587074	15345294	16121213	15689217	15095733	16721586	16403789	15504499	15451463
chr-03	6019031	6146397	5931322	6099689	5460669	6294467	5774486	5270596	6215450	6518593	6655693
chr-04	10570903	11660615	11072032	11701989	12155018	10445852	10543284	10178924	11580738	11118126	11260514
chr-05	19034903	19719700	19486627	19899922	20759478	18936619	19428292	20855118	18392491	20418700	20900613
chr-06	10885999	12285964	11625509	12224353	12616675	12393037	12076575	11489848	11084925	10840450	11671786
chr-07	17067669	16321024	16229997	16937903	17316029	16173668	16007938	16635264	16452865	16001066	16696320
chr-08	11810326	12231121	11902262	12625975	12349600	12464345	11995481	11962016	11766448	12401570	12547724
chr-09	19195052	19725520	19721624	19481275	19319919	20052680	19194953	19760029	19538315	19771208	18692875
chr-10	9969999	10894025	10259397	10627833	10859886	10307039	10528784	10623010	10751834	10424943	10853156
chr-11	4250982	3749771	3575586	4002754	3708293	3586812	3455455	3257131	3349999	3764715	3941357
chr-Un*	NA	1218821	3400584	NA	NA	NA	NA	NA	NA	NA	NA
number of unassembled cotings	0	1	1	0	0	0	10	3	1	0	0
mt_CHN1740	NA	NA	NA	NA	NA	NA	102664	NA	NA	NA	NA
ctg_000038F	NA	NA	NA	NA	NA	NA	278227	NA	NA	NA	NA
ctg_000039F	NA	NA	NA	NA	NA	NA	208855	NA	NA	NA	NA
ctg_000043F	NA	NA	NA	NA	NA	NA	138450	NA	NA	NA	NA
ctg_000046F	NA	NA	NA	NA	NA	NA	75909	NA	NA	NA	NA
ctg_000047F	NA	NA	NA	NA	NA	NA	65057	NA	NA	NA	NA
ctg_000048F	NA	NA	NA	NA	NA	NA	66194	NA	NA	NA	NA
ctg_000091F	NA	NA	NA	NA	NA	NA	16873	NA	NA	NA	NA
ctg_000095F	NA	NA	NA	NA	NA	NA	18004	NA	NA	NA	NA
ctg_106	NA	NA	NA	NA	NA	NA	24287	NA	NA	NA	NA
Bgt_CHN_52_27_ctg012	NA	NA	NA	NA	NA	NA	NA	243838	NA	NA	NA
Bgt_CHN_52_27_ctg013	NA	NA	NA	NA	NA	NA	NA	5069	NA	NA	NA
Bgt_CHN_52_27_ctg014	NA	NA	NA	NA	NA	NA	NA	24591	NA	NA	NA
JPN_CHIKA_ctg_000012	NA	NA	NA	NA	NA	NA	NA	NA	41306	NA	NA
total sequences	11	12	12	11	11	11	21	14	12	11	11
total size	134032724	141407966	140802721	141192902	143259675	138289486	136806154	140079944	139422535	139956545	142112828
chr-Un*=Collection of unordered sequence contigs that are separated by a span of 200 Ns

## Sheet: Table F
Table F. Pangenome statistics including number of nodes, edges, and the total length of the pangenome.
Chromosome	# of nodes	# of edges	length (total)
Bgt_chr-01	791670	1054784	24572299
Bgt_chr-02	906727	1212950	27448077
Bgt_chr-03	372536	496710	11906529
Bgt_chr-04	729451	976514	20203046
Bgt_chr-05	1058994	1416507	33291607
Bgt_chr-06	674436	900997	20411527
Bgt_chr-07	922907	1236097	27635084
Bgt_chr-08	675221	903153	20699546
Bgt_chr-09	986056	1319300	32261736
Bgt_chr-10	639939	854255	17880955
Bgt_chr-11	256155	342838	6214938

## Sheet: Table G
Table G. Whole genome average nucleotide identity (ANI) comparisons, using OrthoANIu tool. Also, mitochondrial genomes are compared, along with genes (CDS).
Genome 1	Genome 2	Type	pair#	orthoANI_value	avg_aligned_length	query_coverage	subject_coverage	query_length	subject_length
Bgt_CHE_96224_genome_v3_16	Bgs_1459_genome_v1	Genome	1	98.7537	64688688	0.459451	0.482651	140795700	134028000
Bgt_genome_v3_16	Bgtl_THUN12_genome_v1_2	Genome	1	99.4423	68349181	0.485449	0.483425	140795700	141385260
Bgt_CHE_96224_genome_v3_16	Bgd_ISR211_genome_v1	Genome	1	99.3398	72261935	0.51324	0.504433	140795700	143253900
Bgt_CHE_96224_genome_v3_16	Bgt_IRN_GOR_2_genome_v1	Genome	1	99.4618	73871785	0.524674	0.534202	140795700	138284460
Bgt_CHE_96224_genome_v3_16	Bgt_CHN_17_40_genome_v1	Genome	1	99.4799	74910555	0.532051	0.547615	140795700	136794240
Bgt_CHE_96224_genome_v3_16	Bgt_CHN_52_27_genome_v1	Genome	1	99.4758	74709396	0.530623	0.533354	140795700	140074560
Bgt_CHE_96224_genome_v3_16	Bgt_CHE_96224_genome_v3_16	Genome	1	100	139866480	0.9934	0.9934	140795700	140795700
Bgt_CHE_96224_genome_v3_16	Bgt_ISR7_genome_v1_4	Genome	1	99.4717	75376907	0.535364	0.533879	140795700	141187380
Bgt_CHE_96224_genome_v3_16	Bgt_JPN_CHIKA_genome_v1	Genome	1	99.5087	75011287	0.532767	0.538037	140795700	139416660
Bgt_CHE_96224_genome_v3_16	Bgt_ARG_4_2_genome_v1	Genome	1	99.5132	75331534	0.535041	0.530107	140795700	142106400
Bgt_CHE_96224_genome_v3_16	Bgt_USA_2_genome_v1	Genome	1	99.529	75145423	0.53372	0.536944	140795700	139950120
Bgs_1459_genome_v1	Bgs_1459_genome_v1	Genome	1	100	133448640	0.995677	0.995677	134028000	134028000
Bgs_1459_genome_v1	Bgtl_THUN12_genome_v1_2	Genome	1	99.0176	61509760	0.458932	0.435051	134028000	141385260
Bgs_1459_genome_v1	Bgd_ISR211_genome_v1	Genome	1	98.7797	65863742	0.491418	0.459769	134028000	143253900
Bgs_1459_genome_v1	Bgt_IRN_GOR_2_genome_v1	Genome	1	98.7377	64179253	0.47885	0.46411	134028000	138284460
Bgs_1459_genome_v1	Bgt_CHN_17_40_genome_v1	Genome	1	98.7465	65131131	0.485952	0.476125	134028000	136794240
Bgs_1459_genome_v1	Bgt_CHN_52_27_genome_v1	Genome	1	98.7404	65156905	0.486144	0.465159	134028000	140074560
Bgs_1459_genome_v1	Bgt_CHE_96224_genome_v3_16	Genome	1	98.7537	64688688	0.482651	0.459451	134028000	140795700
Bgs_1459_genome_v1	Bgt_ISR7_genome_v1_4	Genome	1	98.7466	65383760	0.487837	0.463099	134028000	141187380
Bgs_1459_genome_v1	Bgt_JPN_CHIKA_genome_v1	Genome	1	98.7557	65351833	0.487598	0.468752	134028000	139416660
Bgs_1459_genome_v1	Bgt_ARG_4_2_genome_v1	Genome	1	98.7523	65589841	0.489374	0.461554	134028000	142106400
Bgs_1459_genome_v1	Bgt_USA_2_genome_v1	Genome	1	98.751	65291177	0.487146	0.466532	134028000	139950120
Bgt_CHE_96224_genome_v3_16	Bhordei_DH14_GCA_000151065_3_ASM15106v3_genome	Genome	1	88.7628	20320358	0.144325132088551	0.2309761000781804	140795700	87976020
Bgs_1459_genome_v1	Bhordei_DH14_GCA_000151065_3_ASM15106v3_genome	Genome	1	88.7378	20125369	0.22875971202152587	0.15015794460858925	87976020	134028000
Bgt_CHN_17_40_genome_v1	Bhordei_DH14_GCA_000151065_3_ASM15106v3_genome	Genome	1	88.7282	20285211	0.14828995358284092	0.23057659916872802	136794240	87976020
Bgt_CHN_17_40_mitochondrial_genome	Bhordei_DH14_mitochondrial_genome	Mitochondrial	1	89.75	69057	0.6770343137254902	0.6637591311034218	102000	104040
Bgt_CHE_96224_CDS_v4_23	Bhordei_DH14_CDS_from_genomic	CDS	1	93.3758	4882782	0.854676248288996	0.8027908211750238	5713020	6082260
Bgt_CHE_96224_CDS_v4_23	Bgs_1459_CDS_v1_1	CDS	1	99.6199	5398311	0.9449137233897308	0.8023744337031355	5713020	6727920
Bgt_CHE_96224_CDS_v4_23	Bgd_ISR211_CDS_v1_1	CDS	1	99.7634	5485164	0.9601163657750191	0.7708732460874258	5713020	7115520
Bgt_CHE_96224_CDS_v4_23	Bgtl_THUN12_CDS_v1_2	CDS	1	99.4459	5094268	0.8916944103118841	0.7716904190600838	5713020	6601440
Bgt_CHE_96224_CDS_v4_23	Bgt_ARG_4_2_CDS_v1_1	CDS	1	99.8504	5487785	0.9605752299134258	0.7853133648730255	5713020	6988020
Bgt_CHE_96224_CDS_v4_23	Bgt_CHN_17_40_CDS_v1_1	CDS	1	99.8396	5491459	0.9612182348390168	0.806921962430056	5713020	6805440
Bgt_CHE_96224_CDS_v4_23	Bgt_CHN_52_27_CDS_v1_1	CDS	1	99.8079	5488362	0.9606762272843434	0.8022584686178035	5713020	6841140
Bgt_CHE_96224_CDS_v4_23	Bgt_IRN_GOR_2_CDS_v1_1	CDS	1	99.8109	5467261	0.9569827341756199	0.7952611712340723	5713020	6874800
Bgt_CHE_96224_CDS_v4_23	Bgt_JPN_CHIKA_CDS_v1_1	CDS	1	99.847	5463286	0.956286955060546	0.8038666119306795	5713020	6796260
Bgt_CHE_96224_CDS_v4_23	Bgt_USA_2_CDS_v1_1	CDS	1	99.8588	5491258	0.9611830520460282	0.8060467546803121	5713020	6812580
Bgt_CHE_96224_CDS_v4_23	Bgt_ISR7_CDS_v1_4	CDS	1

## Sheet: Table H
Table H. Number of genes/ORFs in each mitochondrial genome, under two annotation pipelines.
Isolate	Mfannot – All	Mfannot – ORFs	Mfannot – No ORFs	MITOS2 – No ORFs
Bgt_CHE_96224_Mt	156	116	40	66
Bgt_CHN_17_40_Mt	168	129	39	61
Bh_DH14_Mt	163	124	39	62

## Sheet: Table I
Table I. Mating types in the B. graminis pangenome. We blasted the genomes to look for the mating type genes/loci. MAT 1-1-1 corresponds to the gene BgtCHN52_27_00382 in isolate Bgt_CHN_52_27, MAT 1-2-1 corresponds to the gene Bgt-3306 and SLA-2 to the gene Bgt-2805 in isolate Bgt_CHE_96224.
Isolate	MAT 1-1-1	MAT 1-2-1	SLA-2
Bgs_1459_genome_v1	-	+	+
Bgtl_THUN12_genome_v1_2	+	-	-
Bgd_ISR211_genome_v1	+	-	-
Bgt_IRN_GOR_2_genome_v1	+	-	-
Bgt_CHN_17_40_genome_v1	-	+	+
Bgt_CHN_52_27_genome_v1	+	-	-
Bgt_CHE_96224_genome_v3_16	-	+	+
Bgt_ISR7_genome_v1_4	-	+	+
Bgt_JPN_CHIKA_genome_v1	-	+	+
Bgt_ARG_4_2_genome_v1	-	+	+
Bgt_USA_2_genome_v1	-	+	+

## Sheet: Table J
Table J. Presence or absence of the characterized AvrPm2 gene BgtE-5845 coming from Bgt_CHE_96224, along with two other genes of the same effector family in the long-read assemblies of the pangenome isolates. The percentage represents the DNA homology between the BgtE-5845 gene that was used as a query in the blast analysis and the assemblies, if no percentage present, then it implies 100% identi…
Isolate	AvrPm2 (BgtE-5845)	BgtE-5842	BgtE-5846
Bgt_CHE_96224	Present	Present	Present
Bgt_ARG_4_2	Present	Present	Present
Bgt_IRN_GOR_2	Present	Present	Present
Bgt_JPN_CHIKA	Present	Present	Present
Bgtl_THUN_12	Absent (87%)	Present	Present
Bgt_USA_2	Present	Present	Present
Bgt_ISR7	Present	Present	Present
Bgd_ISR211	Present	Present	Present (99%)
Bgs_1459	Present (99%)	Present	Present (92%)
Bgt_CHN_52_27	Absent (87%)	Present	Present
Bgt_CHN_17_40	Present	Present	Present

[truncated: 6 more sheets: Table K, Table L, Table M, Table N, Table O, Table P]
